# Supplementary material for: 2-Phenyl-4-(3,4,5-trimethoxy­benzyl­idene)-1,3-oxazol-5(4H)-one
Source: Acta Crystallogr Sect E Struct Rep Online. 2008 Mar 7;64(Pt 4):o678. doi: 10.1107/S1600536808005746 (PMC2960957; doi:10.1107/S1600536808005746)
Supplement: Supplementary file 1 [file e-64-0o678-sup1.cif]

##############################################################################
###                                                                        ###
###        Electronic paper (Acta Crystallographica Section E)             ###
###                                                                        ###
##############################################################################
#                                                                            #
# This CIF contains the data in a paper accepted for publication in Acta     #
# Crystallographica Section E. It conforms to the requirements of Notes      #
# for Authors for Section E, and has been peer reviewed under the auspices   #
# of the IUCr Commission on Journals.                                        #
#                                                                            #
# Full details of the Crystallographic Information File format               #
# are given in the paper "The Crystallographic Information File (CIF):       #
# a New Standard Archive File for Crystallography" by S. R. Hall, F. H.      #
# Allen and I. D. Brown [Acta Cryst. (1991), A47, 655-685].                  #
#                                                                            #
# The current version of the core CIF dictionary is obtainable from          #
# ftp://ftp.iucr.org/pub/cif_core.dic. The current version number is 2.4.    #
#                                                                            #
# Software is freely available for graphical display of the structure(s) in  #
# this CIF.  For information consult the CIF home page http://www.iucr.org/  #
# cif/home.html                                                              #
#                                                                            #
# This file may be used for bona fide research purposes within the           #
# scientific community so long as proper attribution is given to the journal # 
# article from which it was obtained.                                        #
#                                                                            #
##############################################################################
                                             
data_global
_audit_creation_method     SHELXL-97
_journal_date_recd_electronic     2008-02-22
_journal_date_accepted     2008-02-29
_journal_name_full     'Acta Crystallographica, Section E'
_journal_year     2008
_journal_volume     64
_journal_issue      4
_journal_page_first     o678
_journal_page_last     o678
_journal_paper_category     QO
_journal_coeditor_code     PK2085
_publ_contact_author_name     'Mr. Yi-Feng Sun'
_publ_contact_author_address
;
  Advanced Photonics Center,
  School of Electronic Science and Engineering,
  Southeast University,
  210096 Nanjing, Jiangsu
  People's Republic of China
  and
  Department of Chemistry,
  Taishan University,
  271021 Taian,Shandong,
  People's Republic of China
;
_publ_contact_author_email     sunyf50@hotmail.com
_publ_contact_author_fax     '+86 538 8267973'
_publ_contact_author_phone     '+86 538 6715546'
_publ_section_title
;
2-Phenyl-4-(3,4,5-trimethoxybenzylidene)-1,3-oxazol-5(4<i>H</i>)-one
;
loop_
    _publ_author_name
    _publ_author_footnote
    _publ_author_address
    'Yi-Feng Sun' .
;
  Advanced Photonics Center,
  School of Electronic Science and Engineering,
  Southeast University,
  210096 Nanjing, Jiangsu,
  People's Republic of China
  and
  Department of Chemistry,
  Taishan University,
  271021 Taian,Shandong,
  People's Republic of China
;
    'Yi-Ping Cui' .
;
  Advanced Photonics Center,
  School of Electronic Science and Engineering,
  Southeast University,
  210096 Nanjing, Jiangsu,
  People's Republic of China
;
data_I
_chemical_name_systematic
;
2-Phenyl-4-(3,4,5-trimethoxybenzylidene)-1,3-oxazol-5(4<i>H</i>)-one
;
_chemical_name_common     ?
_chemical_formula_moiety     'C19 H17 N O5'
_chemical_formula_sum     'C19 H17 N O5'
_chemical_formula_structural     ?
_chemical_formula_analytical     ?
_chemical_formula_iupac     'C19 H17 N O5'
_chemical_formula_weight     339.34
_chemical_melting_point     ?
_symmetry_cell_setting     triclinic
_symmetry_space_group_name_H-M     'P -1'
_symmetry_space_group_name_Hall     '-P 1'
loop_
    _symmetry_equiv_pos_as_xyz
    'x, y, z'
    '-x, -y, -z'
_cell_length_a     7.3897(5)
_cell_length_b     8.1532(6)
_cell_length_c     14.0023(9)
_cell_angle_alpha     86.917(5)
_cell_angle_beta     83.306(4)
_cell_angle_gamma     82.471(5)
_cell_volume     830.02(10)
_cell_formula_units_Z     2
_cell_measurement_reflns_used     1358
_cell_measurement_theta_min     2.93
_cell_measurement_theta_max     24.68
_cell_measurement_temperature     273(2)
_exptl_crystal_description     block
_exptl_crystal_colour     yellow
_exptl_crystal_size_max     0.15
_exptl_crystal_size_mid     0.12
_exptl_crystal_size_min     0.10
_exptl_crystal_density_diffrn     1.358
_exptl_crystal_density_meas     ?
_exptl_crystal_density_method     'not measured'
_exptl_crystal_F_000     356
_exptl_absorpt_coefficient_mu     0.099
_exptl_absorpt_correction_type     multi-scan
_exptl_absorpt_process_details     '(SADABS; Sheldrick, 1996)'
_exptl_absorpt_correction_T_min     0.985
_exptl_absorpt_correction_T_max     0.990
_exptl_special_details
;
.
;
_diffrn_ambient_temperature     273(2)
_diffrn_radiation_type     MoK\a
_diffrn_radiation_wavelength     0.71073
_diffrn_radiation_source     'fine-focus sealed tube'
_diffrn_radiation_monochromator     graphite
_diffrn_measurement_device_type     'Bruker SMART CCD area detector'
_diffrn_measurement_method     '\f and \w scans'
_diffrn_detector_area_resol_mean     ?
_diffrn_reflns_number     4665
_diffrn_reflns_av_R_equivalents     0.0201
_diffrn_reflns_av_sigmaI/netI     0.0253
_diffrn_reflns_theta_min     1.47
_diffrn_reflns_theta_max     25.05
_diffrn_reflns_theta_full     25.05
_diffrn_measured_fraction_theta_max     0.989
_diffrn_measured_fraction_theta_full     0.989
_diffrn_reflns_limit_h_min     -8
_diffrn_reflns_limit_h_max     8
_diffrn_reflns_limit_k_min     -9
_diffrn_reflns_limit_k_max     8
_diffrn_reflns_limit_l_min     -16
_diffrn_reflns_limit_l_max     14
_diffrn_standards_number     0
_diffrn_standards_interval_count     .
_diffrn_standards_interval_time     .
_diffrn_standards_decay_%     .
_refine_special_details
;
Refinement of F^2^ against ALL reflections.  The weighted R-factor wR and
 goodness of fit S are based on F^2^, conventional R-factors R are based
 on F, with F set to zero for negative F^2^. The threshold expression of
 F^2^ > 2\s(F^2^) is used only for calculating R-factors(gt) etc. and is
 not relevant to the choice of reflections for refinement.  R-factors based
 on F^2^ are statistically about twice as large as those based on F, and R-
 factors based on ALL data will be even larger.
;
_reflns_number_total     2904
_reflns_number_gt     2056
_reflns_threshold_expression     'I > 2\s(I)'
_refine_ls_structure_factor_coef     Fsqd
_refine_ls_matrix_type     full
_refine_ls_R_factor_all     0.0634
_refine_ls_R_factor_gt     0.0426
_refine_ls_wR_factor_gt     0.1059
_refine_ls_wR_factor_ref     0.1207
_refine_ls_goodness_of_fit_ref     1.038
_refine_ls_restrained_S_all     1.038
_refine_ls_number_reflns     2904
_refine_ls_number_parameters     229
_refine_ls_number_restraints     0
_refine_ls_hydrogen_treatment     constr
_refine_ls_weighting_scheme     calc
_refine_ls_weighting_details
         'calc w=1/[\s^2^(Fo^2^)+(0.0602P)^2^+0.0668P] where P=(Fo^2^+2Fc^2^)/3'
_atom_sites_solution_hydrogens     difmap
_atom_sites_solution_primary     direct
_atom_sites_solution_secondary     difmap
_refine_ls_shift/su_max     0.000
_refine_ls_shift/su_mean     0.000
_refine_diff_density_max     0.117
_refine_diff_density_min     -0.151
_refine_ls_extinction_method     none
_refine_ls_extinction_coef     ?
loop_
    _atom_type_symbol
    _atom_type_description
    _atom_type_scat_dispersion_real
    _atom_type_scat_dispersion_imag
    _atom_type_scat_source
    'C' 'C' 0.0033 0.0016
                         'International Tables Vol C Tables 4.2.6.8 and 6.1.1.4'
    'H' 'H' 0.0000 0.0000
                         'International Tables Vol C Tables 4.2.6.8 and 6.1.1.4'
    'N' 'N' 0.0061 0.0033
                         'International Tables Vol C Tables 4.2.6.8 and 6.1.1.4'
    'O' 'O' 0.0106 0.0060
                         'International Tables Vol C Tables 4.2.6.8 and 6.1.1.4'
_computing_data_collection     'SMART (Bruker, 1997)'
_computing_cell_refinement     'SAINT (Bruker, 1997)'
_computing_data_reduction     'SAINT (Bruker, 1997)'
_computing_structure_solution     'SHELXS97 (Sheldrick, 2008)'
_computing_structure_refinement     'SHELXL97 (Sheldrick, 2008)'
_computing_molecular_graphics     'SHELXTL (Sheldrick, 2008)'
_computing_publication_material     'SHELXTL (Sheldrick, 2008)'
loop_
    _atom_site_type_symbol
    _atom_site_label
    _atom_site_fract_x
    _atom_site_fract_y
    _atom_site_fract_z
    _atom_site_U_iso_or_equiv
    _atom_site_adp_type
    _atom_site_calc_flag
    _atom_site_refinement_flags
    _atom_site_occupancy
    _atom_site_disorder_assembly
    _atom_site_disorder_group
    O O1 0.5421(2) 0.11697(18) -0.16116(10) 0.0843(5) Uani d . 1 . .
    O O2 0.47613(18) 0.36419(17) -0.23924(9) 0.0666(4) Uani d . 1 . .
    O O3 -0.0038(2) 0.77451(16) 0.17976(10) 0.0760(4) Uani d . 1 . .
    O O4 -0.0466(2) 0.58784(18) 0.33970(10) 0.0759(4) Uani d . 1 . .
    O O5 0.09472(19) 0.26856(16) 0.34793(9) 0.0685(4) Uani d . 1 . .
    N N1 0.3293(2) 0.51906(19) -0.11774(10) 0.0559(4) Uani d . 1 . .
    C C1 0.4742(3) 0.2583(3) -0.15782(14) 0.0626(5) Uani d . 1 . .
    C C2 0.3888(2) 0.5149(2) -0.20767(13) 0.0560(5) Uani d . 1 . .
    C C3 0.3759(2) 0.3591(2) -0.07986(13) 0.0546(4) Uani d . 1 . .
    C C4 0.3748(2) 0.6523(2) -0.27805(12) 0.0567(5) Uani d . 1 . .
    C C5 0.3176(3) 0.8105(3) -0.24711(14) 0.0656(5) Uani d . 1 . .
    H H5 0.2910 0.8276 -0.1816 0.079 Uiso calc R 1 . .
    C C6 0.2996(3) 0.9427(3) -0.31155(15) 0.0720(6) Uani d . 1 . .
    H H6 0.2600 1.0486 -0.2898 0.086 Uiso calc R 1 . .
    C C7 0.3402(3) 0.9181(3) -0.40840(15) 0.0764(6) Uani d . 1 . .
    H H7 0.3282 1.0074 -0.4524 0.092 Uiso calc R 1 . .
    C C8 0.3981(3) 0.7630(3) -0.43997(15) 0.0836(7) Uani d . 1 . .
    H H8 0.4258 0.7471 -0.5056 0.100 Uiso calc R 1 . .
    C C9 0.4161(3) 0.6292(3) -0.37596(14) 0.0742(6) Uani d . 1 . .
    H H9 0.4558 0.5237 -0.3983 0.089 Uiso calc R 1 . .
    C C10 0.3399(2) 0.2976(2) 0.01042(13) 0.0566(5) Uani d . 1 . .
    H H10 0.3867 0.1873 0.0207 0.068 Uiso calc R 1 . .
    C C11 0.2390(2) 0.3772(2) 0.09430(12) 0.0509(4) Uani d . 1 . .
    C C12 0.1654(2) 0.5438(2) 0.09198(13) 0.0551(4) Uani d . 1 . .
    H H12 0.1786 0.6078 0.0352 0.066 Uiso calc R 1 . .
    C C13 0.0733(2) 0.6129(2) 0.17411(13) 0.0560(4) Uani d . 1 . .
    C C14 0.0515(2) 0.5183(2) 0.25978(12) 0.0561(5) Uani d . 1 . .
    C C15 0.1226(2) 0.3522(2) 0.26160(12) 0.0535(4) Uani d . 1 . .
    C C16 0.2174(2) 0.2820(2) 0.17932(12) 0.0541(4) Uani d . 1 . .
    H H16 0.2666 0.1710 0.1810 0.065 Uiso calc R 1 . .
    C C17 0.0240(3) 0.8792(2) 0.09656(15) 0.0776(6) Uani d . 1 . .
    H H17A 0.1533 0.8797 0.0785 0.116 Uiso calc R 1 . .
    H H17B -0.0321 0.9897 0.1101 0.116 Uiso calc R 1 . .
    H H17C -0.0303 0.8391 0.0448 0.116 Uiso calc R 1 . .
    C C18 0.0640(4) 0.6488(3) 0.40255(16) 0.1007(8) Uani d . 1 . .
    H H18A 0.1511 0.5600 0.4234 0.151 Uiso calc R 1 . .
    H H18B -0.0125 0.6940 0.4575 0.151 Uiso calc R 1 . .
    H H18C 0.1284 0.7337 0.3694 0.151 Uiso calc R 1 . .
    C C19 0.1573(3) 0.0968(3) 0.35144(15) 0.0724(6) Uani d . 1 . .
    H H19A 0.1064 0.0437 0.3030 0.109 Uiso calc R 1 . .
    H H19B 0.1190 0.0500 0.4137 0.109 Uiso calc R 1 . .
    H H19C 0.2889 0.0802 0.3399 0.109 Uiso calc R 1 . .
loop_
    _atom_site_aniso_label
    _atom_site_aniso_U_11
    _atom_site_aniso_U_22
    _atom_site_aniso_U_33
    _atom_site_aniso_U_12
    _atom_site_aniso_U_13
    _atom_site_aniso_U_23
    O1 0.1024(12) 0.0654(10) 0.0810(10) 0.0056(8) -0.0041(8) -0.0184(8)
    O2 0.0715(8) 0.0709(9) 0.0554(7) -0.0040(7) 0.0000(6) -0.0128(7)
    O3 0.0942(11) 0.0559(8) 0.0699(9) 0.0064(7) 0.0051(7) 0.0006(7)
    O4 0.0790(9) 0.0789(9) 0.0652(8) -0.0073(7) 0.0123(7) -0.0120(7)
    O5 0.0813(9) 0.0644(8) 0.0575(8) -0.0123(7) 0.0021(6) 0.0062(6)
    N1 0.0542(9) 0.0615(10) 0.0526(9) -0.0109(7) -0.0033(7) -0.0048(7)
    C1 0.0636(12) 0.0642(13) 0.0608(11) -0.0072(10) -0.0074(9) -0.0108(10)
    C2 0.0492(10) 0.0639(12) 0.0564(11) -0.0098(8) -0.0043(8) -0.0124(9)
    C3 0.0531(10) 0.0557(11) 0.0561(10) -0.0084(8) -0.0068(8) -0.0067(9)
    C4 0.0490(10) 0.0685(12) 0.0537(10) -0.0114(9) -0.0047(8) -0.0052(9)
    C5 0.0624(12) 0.0762(14) 0.0563(11) -0.0055(10) -0.0022(9) -0.0031(10)
    C6 0.0673(13) 0.0734(14) 0.0740(14) -0.0078(10) -0.0058(10) 0.0020(11)
    C7 0.0715(13) 0.0897(16) 0.0693(13) -0.0199(12) -0.0095(11) 0.0132(12)
    C8 0.0985(17) 0.0996(18) 0.0541(12) -0.0228(14) -0.0034(11) -0.0001(12)
    C9 0.0891(15) 0.0769(14) 0.0570(12) -0.0157(11) -0.0004(10) -0.0088(10)
    C10 0.0578(11) 0.0521(10) 0.0613(11) -0.0089(8) -0.0086(9) -0.0049(8)
    C11 0.0502(10) 0.0510(10) 0.0530(10) -0.0107(8) -0.0063(8) -0.0042(8)
    C12 0.0585(11) 0.0547(11) 0.0520(10) -0.0098(8) -0.0044(8) 0.0010(8)
    C13 0.0556(10) 0.0509(10) 0.0606(11) -0.0049(8) -0.0042(9) -0.0030(9)
    C14 0.0527(10) 0.0600(11) 0.0552(10) -0.0097(8) 0.0014(8) -0.0076(9)
    C15 0.0521(10) 0.0579(11) 0.0519(10) -0.0137(8) -0.0054(8) 0.0020(8)
    C16 0.0542(10) 0.0495(10) 0.0600(11) -0.0100(8) -0.0086(8) -0.0010(8)
    C17 0.0939(16) 0.0551(12) 0.0790(14) 0.0018(11) -0.0067(12) 0.0070(10)
    C18 0.146(2) 0.0862(17) 0.0716(14) -0.0273(16) 0.0020(15) -0.0237(12)
    C19 0.0762(13) 0.0681(14) 0.0708(13) -0.0087(11) -0.0078(11) 0.0161(10)
_geom_special_details
;
 All esds (except the esd in the dihedral angle between two l.s. planes)
 are estimated using the full covariance matrix.  The cell esds are taken
 into account individually in the estimation of esds in distances, angles
 and torsion angles; correlations between esds in cell parameters are only
 used when they are defined by crystal symmetry.  An approximate (isotropic)
 treatment of cell esds is used for estimating esds involving l.s. planes.
;
loop_
    _geom_bond_atom_site_label_1
    _geom_bond_atom_site_label_2
    _geom_bond_site_symmetry_2
    _geom_bond_distance
    _geom_bond_publ_flag
    O1 C1 . 1.196(2) ?
    O2 C2 . 1.381(2) ?
    O2 C1 . 1.393(2) ?
    O3 C13 . 1.368(2) ?
    O3 C17 . 1.418(2) ?
    O4 C14 . 1.368(2) ?
    O4 C18 . 1.418(3) ?
    O5 C15 . 1.363(2) ?
    O5 C19 . 1.417(2) ?
    N1 C2 . 1.285(2) ?
    N1 C3 . 1.397(2) ?
    C1 C3 . 1.466(3) ?
    C2 C4 . 1.453(3) ?
    C3 C10 . 1.345(3) ?
    C4 C5 . 1.380(3) ?
    C4 C9 . 1.387(3) ?
    C5 C6 . 1.371(3) ?
    C5 H5 . 0.9300 ?
    C6 C7 . 1.374(3) ?
    C6 H6 . 0.9300 ?
    C7 C8 . 1.361(3) ?
    C7 H7 . 0.9300 ?
    C8 C9 . 1.377(3) ?
    C8 H8 . 0.9300 ?
    C9 H9 . 0.9300 ?
    C10 C11 . 1.452(2) ?
    C10 H10 . 0.9300 ?
    C11 C16 . 1.391(2) ?
    C11 C12 . 1.396(2) ?
    C12 C13 . 1.374(2) ?
    C12 H12 . 0.9300 ?
    C13 C14 . 1.396(3) ?
    C14 C15 . 1.387(3) ?
    C15 C16 . 1.387(2) ?
    C16 H16 . 0.9300 ?
    C17 H17A . 0.9600 ?
    C17 H17B . 0.9600 ?
    C17 H17C . 0.9600 ?
    C18 H18A . 0.9600 ?
    C18 H18B . 0.9600 ?
    C18 H18C . 0.9600 ?
    C19 H19A . 0.9600 ?
    C19 H19B . 0.9600 ?
    C19 H19C . 0.9600 ?
loop_
    _geom_angle_atom_site_label_1
    _geom_angle_atom_site_label_2
    _geom_angle_atom_site_label_3
    _geom_angle_site_symmetry_1
    _geom_angle_site_symmetry_3
    _geom_angle
    _geom_angle_publ_flag
    C2 O2 C1 . . 105.35(14) ?
    C13 O3 C17 . . 117.23(15) ?
    C14 O4 C18 . . 113.61(16) ?
    C15 O5 C19 . . 117.33(15) ?
    C2 N1 C3 . . 105.67(15) ?
    O1 C1 O2 . . 121.82(18) ?
    O1 C1 C3 . . 133.22(19) ?
    O2 C1 C3 . . 104.96(17) ?
    N1 C2 O2 . . 115.89(16) ?
    N1 C2 C4 . . 126.61(17) ?
    O2 C2 C4 . . 117.50(15) ?
    C10 C3 N1 . . 129.17(16) ?
    C10 C3 C1 . . 122.71(18) ?
    N1 C3 C1 . . 108.10(15) ?
    C5 C4 C9 . . 118.72(18) ?
    C5 C4 C2 . . 119.35(16) ?
    C9 C4 C2 . . 121.92(18) ?
    C6 C5 C4 . . 120.99(18) ?
    C6 C5 H5 . . 119.5 ?
    C4 C5 H5 . . 119.5 ?
    C5 C6 C7 . . 119.7(2) ?
    C5 C6 H6 . . 120.1 ?
    C7 C6 H6 . . 120.1 ?
    C8 C7 C6 . . 120.0(2) ?
    C8 C7 H7 . . 120.0 ?
    C6 C7 H7 . . 120.0 ?
    C7 C8 C9 . . 120.8(2) ?
    C7 C8 H8 . . 119.6 ?
    C9 C8 H8 . . 119.6 ?
    C8 C9 C4 . . 119.8(2) ?
    C8 C9 H9 . . 120.1 ?
    C4 C9 H9 . . 120.1 ?
    C3 C10 C11 . . 129.81(17) ?
    C3 C10 H10 . . 115.1 ?
    C11 C10 H10 . . 115.1 ?
    C16 C11 C12 . . 119.84(16) ?
    C16 C11 C10 . . 117.84(16) ?
    C12 C11 C10 . . 122.32(16) ?
    C13 C12 C11 . . 119.65(16) ?
    C13 C12 H12 . . 120.2 ?
    C11 C12 H12 . . 120.2 ?
    O3 C13 C12 . . 124.40(16) ?
    O3 C13 C14 . . 114.73(16) ?
    C12 C13 C14 . . 120.87(17) ?
    O4 C14 C15 . . 120.64(16) ?
    O4 C14 C13 . . 119.91(17) ?
    C15 C14 C13 . . 119.39(16) ?
    O5 C15 C16 . . 124.20(16) ?
    O5 C15 C14 . . 115.69(16) ?
    C16 C15 C14 . . 120.10(16) ?
    C15 C16 C11 . . 120.14(16) ?
    C15 C16 H16 . . 119.9 ?
    C11 C16 H16 . . 119.9 ?
    O3 C17 H17A . . 109.5 ?
    O3 C17 H17B . . 109.5 ?
    H17A C17 H17B . . 109.5 ?
    O3 C17 H17C . . 109.5 ?
    H17A C17 H17C . . 109.5 ?
    H17B C17 H17C . . 109.5 ?
    O4 C18 H18A . . 109.5 ?
    O4 C18 H18B . . 109.5 ?
    H18A C18 H18B . . 109.5 ?
    O4 C18 H18C . . 109.5 ?
    H18A C18 H18C . . 109.5 ?
    H18B C18 H18C . . 109.5 ?
    O5 C19 H19A . . 109.5 ?
    O5 C19 H19B . . 109.5 ?
    H19A C19 H19B . . 109.5 ?
    O5 C19 H19C . . 109.5 ?
    H19A C19 H19C . . 109.5 ?
    H19B C19 H19C . . 109.5 ?
loop_
    _geom_torsion_atom_site_label_1
    _geom_torsion_atom_site_label_2
    _geom_torsion_atom_site_label_3
    _geom_torsion_atom_site_label_4
    _geom_torsion_site_symmetry_1
    _geom_torsion_site_symmetry_2
    _geom_torsion_site_symmetry_3
    _geom_torsion_site_symmetry_4
    _geom_torsion
    _geom_torsion_publ_flag
    C2 O2 C1 O1 . . . . -179.16(18) ?
    C2 O2 C1 C3 . . . . 1.44(18) ?
    C3 N1 C2 O2 . . . . -0.07(19) ?
    C3 N1 C2 C4 . . . . -179.39(16) ?
    C1 O2 C2 N1 . . . . -0.9(2) ?
    C1 O2 C2 C4 . . . . 178.45(15) ?
    C2 N1 C3 C10 . . . . -177.93(18) ?
    C2 N1 C3 C1 . . . . 1.01(18) ?
    O1 C1 C3 C10 . . . . -1.8(3) ?
    O2 C1 C3 C10 . . . . 177.47(16) ?
    O1 C1 C3 N1 . . . . 179.2(2) ?
    O2 C1 C3 N1 . . . . -1.55(19) ?
    N1 C2 C4 C5 . . . . 10.3(3) ?
    O2 C2 C4 C5 . . . . -168.97(16) ?
    N1 C2 C4 C9 . . . . -169.19(18) ?
    O2 C2 C4 C9 . . . . 11.5(3) ?
    C9 C4 C5 C6 . . . . 0.8(3) ?
    C2 C4 C5 C6 . . . . -178.80(17) ?
    C4 C5 C6 C7 . . . . -0.5(3) ?
    C5 C6 C7 C8 . . . . 0.0(3) ?
    C6 C7 C8 C9 . . . . 0.2(3) ?
    C7 C8 C9 C4 . . . . 0.0(3) ?
    C5 C4 C9 C8 . . . . -0.5(3) ?
    C2 C4 C9 C8 . . . . 179.02(19) ?
    N1 C3 C10 C11 . . . . 1.6(3) ?
    C1 C3 C10 C11 . . . . -177.22(17) ?
    C3 C10 C11 C16 . . . . 178.06(17) ?
    C3 C10 C11 C12 . . . . -2.3(3) ?
    C16 C11 C12 C13 . . . . 0.5(3) ?
    C10 C11 C12 C13 . . . . -179.12(16) ?
    C17 O3 C13 C12 . . . . -4.2(3) ?
    C17 O3 C13 C14 . . . . 176.14(17) ?
    C11 C12 C13 O3 . . . . 179.96(16) ?
    C11 C12 C13 C14 . . . . -0.4(3) ?
    C18 O4 C14 C15 . . . . 87.7(2) ?
    C18 O4 C14 C13 . . . . -95.3(2) ?
    O3 C13 C14 O4 . . . . 2.2(2) ?
    C12 C13 C14 O4 . . . . -177.52(16) ?
    O3 C13 C14 C15 . . . . 179.23(15) ?
    C12 C13 C14 C15 . . . . -0.5(3) ?
    C19 O5 C15 C16 . . . . -4.0(2) ?
    C19 O5 C15 C14 . . . . 176.91(16) ?
    O4 C14 C15 O5 . . . . -2.7(2) ?
    C13 C14 C15 O5 . . . . -179.76(15) ?
    O4 C14 C15 C16 . . . . 178.17(15) ?
    C13 C14 C15 C16 . . . . 1.1(3) ?
    O5 C15 C16 C11 . . . . 180.00(15) ?
    C14 C15 C16 C11 . . . . -1.0(3) ?
    C12 C11 C16 C15 . . . . 0.1(2) ?
    C10 C11 C16 C15 . . . . 179.81(15) ?
loop_
    _geom_hbond_atom_site_label_D
    _geom_hbond_atom_site_label_H
    _geom_hbond_atom_site_label_A
    _geom_hbond_site_symmetry_A
    _geom_hbond_distance_DH
    _geom_hbond_distance_HA
    _geom_hbond_distance_DA
    _geom_hbond_angle_DHA
    _geom_hbond_publ_flag
    C16 H16 O1 2_655 0.93 2.59 3.503(2) 168.1 y
    C6 H6 O3 2_575 0.93 2.62 3.420(2) 144.0 y
