# Supplementary material for: 2-Phenyl-4-(3,4,5-trimethoxy­benzyl­idene)-1,3-oxazol-5(4H)-one
Source: Acta Crystallogr Sect E Struct Rep Online. 2008 Mar 7;64(Pt 4):o678. doi: 10.1107/S1600536808005746 (PMC2960957; doi:10.1107/S1600536808005746)
Supplement: Supplementary file 2 [file e-64-0o678-Isup2.hkl]

# 
# h,k,l, Fc-squared, Fo-squared, sigma(Fo-squared) and status flag 
# 
data_I
_shelx_title ' 071218a in P-1' 
_shelx_refln_list_code          4 
_shelx_F_calc_maximum      164.66 
_exptl_crystal_F_000       356.00 
_reflns_d_resolution_high  0.8394 
 
loop_ 
 _symmetry_equiv_pos_as_xyz 
 'x, y, z' 
 '-x, -y, -z' 
 
_cell_length_a     7.3897 
_cell_length_b     8.1532 
_cell_length_c    14.0023 
_cell_angle_alpha  86.917 
_cell_angle_beta   83.306 
_cell_angle_gamma  82.471 
 
_shelx_F_squared_multiplier     1.000 
 
loop_ 
 _refln_index_h 
 _refln_index_k 
 _refln_index_l 
 _refln_F_squared_calc 
 _refln_F_squared_meas 
 _refln_F_squared_sigma 
 _refln_observed_status 
   2   0   0     1449.43     1520.65     16.18 o 
   3   0   0      685.50      777.56      9.86 o 
   4   0   0       65.21       64.52      2.45 o 
   5   0   0        2.26        2.65      0.46 o 
   6   0   0       18.52       20.20      1.76 o 
   7   0   0       26.31       27.08      1.49 o 
   8   0   0        0.37        0.59      0.78 o 
  -8   1   0       16.56       16.30      2.11 o 
  -7   1   0       16.93       16.10      1.83 o 
  -6   1   0        8.29        7.51      0.69 o 
  -5   1   0        1.43        1.31      0.65 o 
  -4   1   0       35.04       32.55      0.93 o 
  -3   1   0       43.74       43.18      1.66 o 
  -2   1   0      167.53      180.63      3.17 o 
  -1   1   0        0.00       -0.07      0.12 o 
   2   1   0     2474.22     2792.80     28.54 o 
   3   1   0       27.20       26.73      1.36 o 
   4   1   0      181.60      182.44      3.53 o 
   5   1   0       51.71       56.41      2.07 o 
   6   1   0       35.96       37.48      1.57 o 
   7   1   0       49.57       48.65      1.95 o 
   8   1   0        5.79        5.58      2.19 o 
  -8   2   0        0.10        0.69      1.04 o 
  -7   2   0        0.54        0.40      0.59 o 
  -6   2   0       13.03       14.47      1.19 o 
  -5   2   0       37.03       34.15      1.21 o 
  -4   2   0       65.07       61.67      1.69 o 
  -3   2   0       25.80       27.81      1.04 o 
  -2   2   0        3.83        3.22      0.55 o 
  -1   2   0      250.28      243.82      3.86 o 
   0   2   0      209.58      198.09      3.30 o 
   1   2   0      551.36      569.22      7.23 o 
   3   2   0        2.91        3.10      0.69 o 
   4   2   0        0.22       -0.45      0.42 o 
   5   2   0       23.54       23.31      1.21 o 
   6   2   0        2.05        1.52      0.57 o 
   7   2   0        9.73       10.00      1.16 o 
   8   2   0       33.70       27.81      5.85 o 
  -7   3   0       26.03       31.77      1.78 o 
  -6   3   0       12.07       13.00      1.92 o 
  -5   3   0       11.47       11.71      1.02 o 
  -4   3   0       48.64       43.41      1.55 o 
  -3   3   0      264.11      274.69      3.82 o 
  -2   3   0        2.34        1.91      0.40 o 
  -1   3   0      482.34      480.35      6.94 o 
   0   3   0      180.55      199.11      3.84 o 
   1   3   0      187.44      191.85      3.86 o 
   3   3   0        0.51        1.36      0.55 o 
   4   3   0        1.59        0.50      0.57 o 
   5   3   0        8.50       10.03      1.41 o 
   6   3   0       33.10       29.88      2.21 o 
   7   3   0        0.16        1.56      1.04 o 
   8   3   0        1.21        2.33      1.31 o 
  -7   4   0        0.95       -0.17      0.82 o 
  -6   4   0        2.50        3.10      1.14 o 
  -5   4   0       11.96       12.06      1.54 o 
  -4   4   0        9.04        8.37      0.87 o 
  -3   4   0       70.34       72.74      2.73 o 
  -2   4   0        5.94        3.47      0.74 o 
  -1   4   0      407.61      474.40      7.53 o 
   0   4   0      161.08      167.32      3.91 o 
   1   4   0      139.09      151.49      3.82 o 
   2   4   0      182.49      195.99      3.11 o 
   3   4   0       36.06       35.75      1.96 o 
   4   4   0        6.83       12.39      1.49 o 
   5   4   0       30.37       29.03      2.21 o 
   6   4   0       13.11       12.41      1.83 o 
   7   4   0        0.81       -0.27      0.89 o 
   8   4   0        1.43        0.10      1.07 o 
  -6   5   0        2.05        0.57      0.89 o 
  -5   5   0       13.82       19.92      2.03 o 
  -4   5   0       24.26       22.92      1.86 o 
  -3   5   0       34.11       35.55      2.11 o 
  -2   5   0       76.10       83.39      3.10 o 
  -1   5   0        1.31        1.93      0.74 o 
   0   5   0       74.97       76.20      2.92 o 
   1   5   0      152.45      162.31      2.77 o 
   2   5   0        1.89        3.19      0.61 o 
   3   5   0       16.85       19.42      1.85 o 
   4   5   0       16.97       15.53      1.66 o 
   5   5   0       30.05       32.33      2.38 o 
   6   5   0       31.13       28.94      2.55 o 
   7   5   0        1.46        1.09      1.14 o 
   8   5   0        3.15        1.93      1.39 o 
  -6   6   0        0.00       -0.57      0.89 o 
  -5   6   0        2.83        3.17      1.14 o 
  -4   6   0       53.15       49.92      2.90 o 
  -3   6   0       20.65       20.29      1.91 o 
  -2   6   0       11.22       12.83      1.56 o 
  -1   6   0       52.96       47.81      2.63 o 
   0   6   0       12.92        9.27      1.39 o 
   1   6   0       38.09       42.94      1.55 o 
   2   6   0       15.82       17.29      1.19 o 
   3   6   0       13.72       17.12      1.25 o 
   4   6   0        0.99        0.74      1.19 o 
   5   6   0        0.10        0.33      0.82 o 
   6   6   0        0.01       -0.20      0.87 o 
   7   6   0        0.26       -0.74      0.92 o 
  -5   7   0        0.31       -0.30      0.84 o 
  -4   7   0        2.69        1.61      0.97 o 
  -3   7   0        4.58        6.02      1.36 o 
  -2   7   0        8.03        6.17      1.36 o 
  -1   7   0        4.48        2.35      0.97 o 
   0   7   0       92.99       94.54      3.96 o 
   1   7   0       97.06       93.89      3.99 o 
   2   7   0        0.45        0.51      0.59 o 
   3   7   0       38.67       38.81      1.84 o 
   4   7   0       18.95       19.09      1.51 o 
   5   7   0        0.70       -0.09      0.71 o 
   6   7   0        0.13        0.94      0.80 o 
  -3   8   0        0.02        0.87      0.92 o 
  -2   8   0       16.93       14.34      2.01 o 
  -1   8   0       13.77       11.84      1.88 o 
   0   8   0       81.16       73.23      3.84 o 
   1   8   0       28.19       27.00      2.63 o 
   2   8   0       70.20       80.32      4.19 o 
   3   8   0        8.52        8.35      1.17 o 
   4   8   0        1.03        0.69      0.89 o 
   5   8   0        0.19        0.30      1.00 o 
  -2   9   0        5.90        5.85      1.54 o 
  -1   9   0        0.03        1.93      1.14 o 
   0   9   0        2.65        3.47      1.36 o 
   1   9   0        4.23        6.64      1.86 o 
   2   9   0        4.74        4.76      1.71 o 
   3   9   0        0.54        0.92      1.34 o 
   4   9   0        0.00        0.79      1.46 o 
  -4  -9   1        2.11        2.75      1.68 o 
  -3  -9   1        0.15       -0.10      1.21 o 
  -2  -9   1        0.95        2.16      1.24 o 
  -1  -9   1        3.72        1.19      1.16 o 
   0  -9   1        1.52        0.77      1.14 o 
   1  -9   1        1.04        2.68      1.21 o 
   2  -9   1        4.73        3.49      1.39 o 
  -5  -8   1       12.36       15.28      1.63 o 
  -4  -8   1      132.91      140.97      3.73 o 
  -3  -8   1        6.97        9.09      1.96 o 
  -2  -8   1       26.88       27.37      2.73 o 
  -1  -8   1        6.56        9.02      1.78 o 
   0  -8   1       11.65       12.68      1.98 o 
   1  -8   1        2.37        1.44      1.04 o 
   2  -8   1        0.45       -0.05      0.79 o 
   3  -8   1        0.93       -0.93      0.62 o 
  -6  -7   1       14.90       13.67      1.75 o 
  -5  -7   1       18.07       19.83      1.65 o 
  -4  -7   1       13.57       19.62      1.51 o 
  -3  -7   1        1.30        0.71      1.62 o 
  -2  -7   1       55.35       60.87      3.37 o 
  -1  -7   1        1.81        4.34      1.31 o 
   0  -7   1       55.54       66.94      3.39 o 
   1  -7   1      103.55       94.93      3.96 o 
   2  -7   1      140.67      128.97      4.66 o 
   3  -7   1       14.25       15.78      1.93 o 
   4  -7   1       15.30       14.57      1.96 o 
   5  -7   1        0.01        0.07      0.84 o 
  -7  -6   1       18.50       13.92      2.25 o 
  -6  -6   1        0.26        0.50      1.04 o 
  -5  -6   1        4.66        4.61      1.49 o 
  -4  -6   1        0.79        1.15      0.63 o 
  -3  -6   1        0.46        0.69      0.57 o 
  -2  -6   1        0.47        0.42      0.67 o 
  -1  -6   1      264.68      250.27      3.79 o 
   0  -6   1       19.43       24.65      1.98 o 
   1  -6   1       19.26       16.75      1.73 o 
   2  -6   1       83.28       73.65      3.20 o 
   3  -6   1       26.85       27.37      2.08 o 
   4  -6   1       46.80       43.18      2.73 o 
   5  -6   1        7.22       11.59      1.83 o 
   6  -6   1        2.14        1.71      1.04 o 
  -7  -5   1       26.44       24.08      2.63 o 
  -6  -5   1        1.58        3.10      1.21 o 
  -5  -5   1       81.65       84.97      3.82 o 
  -4  -5   1        5.53        7.94      1.24 o 
  -3  -5   1       28.70       29.86      1.32 o 
  -2  -5   1       34.24       37.16      1.47 o 
  -1  -5   1        0.40        0.48      0.37 o 
   0  -5   1        1.55        1.66      0.77 o 
   1  -5   1        1.96        3.02      0.84 o 
   2  -5   1        0.00        0.59      0.55 o 
   3  -5   1        2.13        2.30      0.77 o 
   4  -5   1        0.65        0.20      0.59 o 
   5  -5   1        2.45        3.17      1.14 o 
   6  -5   1       10.25       10.31      1.73 o 
  -8  -4   1        0.22        0.87      1.16 o 
  -7  -4   1        1.88        2.03      1.11 o 
  -6  -4   1       42.82       44.47      2.82 o 
  -5  -4   1       32.76       36.34      2.40 o 
  -4  -4   1       48.38       52.69      2.58 o 
  -3  -4   1       12.55       14.17      1.39 o 
  -2  -4   1       44.57       46.59      1.88 o 
  -1  -4   1       23.22       24.92      1.59 o 
   0  -4   1      275.18      259.82      5.03 o 
   1  -4   1     1117.08     1149.81     14.30 o 
   2  -4   1       53.84       44.62      2.03 o 
   3  -4   1        5.01        4.24      0.84 o 
   4  -4   1        0.29        0.99      0.67 o 
   5  -4   1        2.51        3.69      1.04 o 
   6  -4   1        3.86        3.91      1.16 o 
   7  -4   1        3.21        3.07      1.29 o 
  -8  -3   1        5.64        5.90      1.61 o 
  -7  -3   1        3.48        2.30      1.07 o 
  -6  -3   1        3.27        3.25      1.09 o 
  -5  -3   1        1.35        1.34      0.69 o 
  -4  -3   1        6.02        8.75      1.21 o 
  -3  -3   1       13.59       13.92      1.24 o 
  -2  -3   1      101.89      103.46      2.80 o 
  -1  -3   1       18.96       15.68      1.16 o 
   0  -3   1      708.90      713.81      9.14 o 
   1  -3   1     1068.90     1037.25     12.46 o 
   2  -3   1      956.79      917.96     11.57 o 
   3  -3   1        6.55        7.43      0.97 o 
   4  -3   1       15.36       15.90      1.44 o 
   5  -3   1       32.67       33.77      2.13 o 
   6  -3   1        4.75        4.46      1.19 o 
   7  -3   1        0.00        0.22      0.79 o 
  -8  -2   1        9.35        8.55      1.73 o 
  -7  -2   1        0.75        0.48      0.73 o 
  -6  -2   1        4.89        4.61      0.78 o 
  -5  -2   1       11.83       10.61      1.13 o 
  -4  -2   1      350.22      357.21      6.64 o 
  -3  -2   1       15.16       14.49      1.21 o 
  -2  -2   1       24.24       28.56      0.82 o 
  -1  -2   1      147.54      154.66      2.90 o 
   0  -2   1      153.15      147.50      2.68 o 
   1  -2   1      154.85      148.59      2.85 o 
   2  -2   1       75.37       77.79      2.18 o 
   3  -2   1       46.18       46.06      1.33 o 
   4  -2   1       36.96       34.12      1.28 o 
   5  -2   1      125.84      132.79      4.72 o 
   6  -2   1        0.20        0.08      0.62 o 
   7  -2   1        3.79        4.34      1.29 o 
   8  -2   1       14.84       20.51      2.40 o 
  -8  -1   1        6.31        4.90      1.42 o 
  -7  -1   1        6.95        6.57      1.35 o 
  -6  -1   1       83.84       83.13      2.33 o 
  -5  -1   1        1.74        0.89      0.67 o 
  -4  -1   1      375.12      396.49      4.69 o 
  -3  -1   1      261.41      283.98      4.71 o 
  -2  -1   1      112.05      126.67      2.48 o 
  -1  -1   1      355.21      362.32      4.34 o 
   1  -1   1     1350.70     1173.00     12.49 o 
   2  -1   1      661.26      621.15      7.80 o 
   3  -1   1      240.39      246.85      4.48 o 
   4  -1   1        2.68        1.86      0.42 o 
   5  -1   1        0.14       -0.15      0.25 o 
   6  -1   1       31.44       30.23      1.11 o 
   7  -1   1        0.63       -0.05      0.67 o 
   8  -1   1        1.37        0.89      1.07 o 
  -8   0   1        0.43        0.57      0.63 o 
  -7   0   1       24.11       20.65      1.37 o 
  -6   0   1       16.98       17.72      1.18 o 
  -5   0   1       90.88       99.04      1.81 o 
  -4   0   1       23.33       23.94      1.76 o 
  -3   0   1        2.75        1.61      0.47 o 
  -2   0   1     6592.17     6233.61     61.54 o 
   0   0   1      516.22      425.57      4.98 o 
   1   0   1       60.82       60.94      1.29 o 
   2   0   1    10069.77     9842.24     97.19 o 
   3   0   1        6.09        7.36      0.82 o 
   4   0   1      236.71      221.04      3.15 o 
   5   0   1        4.62        5.18      0.62 o 
   6   0   1       32.06       30.85      1.42 o 
   7   0   1        0.00        0.21      0.50 o 
   8   0   1        2.40        2.25      1.11 o 
  -8   1   1        3.11        2.58      1.19 o 
  -7   1   1        0.01        0.86      0.53 o 
  -6   1   1       20.22       20.05      0.98 o 
  -5   1   1        0.00       -0.06      0.33 o 
  -4   1   1      182.51      184.39      3.13 o 
  -3   1   1       92.75       88.82      1.72 o 
  -2   1   1      693.24      678.23      8.13 o 
  -1   1   1     1959.77     1857.05     18.90 o 
   1   1   1       13.85       15.86      0.45 o 
   2   1   1    27112.36    24773.08    242.65 o 
   3   1   1      549.43      615.60      8.45 o 
   4   1   1     2223.84     2258.23     18.82 o 
   5   1   1       33.74       36.21      1.71 o 
   6   1   1       39.68       42.36      1.68 o 
   7   1   1       11.26        9.77      1.06 o 
   8   1   1        0.11       -0.05      0.76 o 
  -8   2   1       14.19       16.67      2.16 o 
  -7   2   1       41.90       46.06      2.01 o 
  -6   2   1       48.08       48.80      1.87 o 
  -5   2   1       51.42       55.80      1.80 o 
  -4   2   1       53.98       56.01      4.74 o 
  -3   2   1       63.93       64.13      1.58 o 
  -2   2   1       49.96       51.45      1.60 o 
  -1   2   1     1098.93     1058.02     11.92 o 
   0   2   1      198.42      161.80      2.92 o 
   3   2   1       68.45       88.37      2.65 o 
   4   2   1      218.30      239.68      3.63 o 
   5   2   1       88.47       91.00      2.33 o 
   6   2   1       17.88       18.35      1.30 o 
   7   2   1        7.77        9.03      1.11 o 
   8   2   1        3.35        0.82      0.73 o 
  -7   3   1       97.73      109.98      3.78 o 
  -6   3   1       34.61       33.73      1.66 o 
  -5   3   1       33.03       31.22      1.56 o 
  -4   3   1       88.51       90.86      2.21 o 
  -3   3   1      339.20      338.76      6.13 o 
  -2   3   1       52.93       45.98      1.83 o 
  -1   3   1       11.75       10.00      0.65 o 
   0   3   1        8.43        9.07      0.89 o 
   1   3   1        5.04        4.48      0.72 o 
   3   3   1       13.31       13.97      1.26 o 
   4   3   1       87.72       95.55      3.32 o 
   5   3   1       17.45       16.42      1.68 o 
   6   3   1       13.26       12.78      1.73 o 
   7   3   1        0.00        0.55      0.84 o 
   8   3   1        2.91        2.43      1.21 o 
  -7   4   1        5.55        3.81      0.99 o 
  -6   4   1       61.39       65.90      3.52 o 
  -5   4   1       12.83       13.73      1.18 o 
  -4   4   1       14.84       13.93      1.08 o 
  -3   4   1        3.74        6.48      1.16 o 
  -2   4   1       61.97       59.35      1.71 o 
  -1   4   1      133.95      136.38      3.54 o 
   0   4   1      360.05      395.07      6.69 o 
   1   4   1      841.14      941.00     12.49 o 
   2   4   1        3.21        4.15      0.73 o 
   3   4   1        0.35        1.81      0.67 o 
   4   4   1       25.52       30.87      2.03 o 
   5   4   1        0.00        0.42      0.64 o 
   6   4   1        0.29        0.74      0.72 o 
   7   4   1        4.59        4.16      1.31 o 
   8   4   1        0.38        0.02      1.04 o 
  -6   5   1        3.98        3.77      1.31 o 
  -5   5   1        1.10        0.94      0.79 o 
  -4   5   1        0.58       -0.27      0.39 o 
  -3   5   1       42.01       38.60      2.21 o 
  -2   5   1       84.42       83.49      3.12 o 
  -1   5   1        9.18        9.93      1.26 o 
   0   5   1       59.49       51.33      2.43 o 
   1   5   1      607.23      640.14      6.59 o 
   2   5   1       53.77       52.56      1.71 o 
   3   5   1        8.93        9.17      0.93 o 
   4   5   1        0.06        0.40      0.62 o 
   5   5   1       16.82       14.74      1.81 o 
   6   5   1        0.28       -0.32      0.79 o 
   7   5   1        9.48        4.83      1.41 o 
   8   5   1       10.74       11.97      2.16 o 
  -6   6   1        0.04       -0.52      0.84 o 
  -5   6   1        9.46       11.40      1.76 o 
  -4   6   1        7.66        6.24      1.34 o 
  -3   6   1       24.53       30.42      2.18 o 
  -2   6   1        9.90        8.62      1.36 o 
  -1   6   1       13.87       13.92      1.61 o 
   0   6   1       33.69       38.33      2.38 o 
   1   6   1        0.01        0.30      0.59 o 
   2   6   1       15.32       13.10      1.08 o 
   3   6   1        3.10        3.29      0.81 o 
   4   6   1       19.88       21.58      1.46 o 
   5   6   1       11.20       12.86      1.83 o 
   6   6   1        2.90        1.46      1.14 o 
   7   6   1       12.58       10.13      1.88 o 
  -5   7   1        0.56        0.92      0.94 o 
  -4   7   1        0.54        1.34      0.92 o 
  -3   7   1        1.53        0.97      0.87 o 
  -2   7   1       85.54       72.71      3.52 o 
  -1   7   1       29.64       31.69      2.35 o 
   0   7   1       20.25       16.65      1.93 o 
   1   7   1        2.16        2.48      1.24 o 
   2   7   1        1.02        1.38      0.79 o 
   3   7   1       50.45       51.02      2.07 o 
   4   7   1        6.51        4.81      2.69 o 
   5   7   1        8.42       11.09      1.37 o 
   6   7   1        1.35        1.45      1.44 o 
  -3   8   1        0.20        2.11      1.02 o 
  -2   8   1        6.49        3.20      1.14 o 
  -1   8   1        1.06        0.47      0.97 o 
   0   8   1        3.73        2.95      1.29 o 
   1   8   1       29.98       29.65      2.70 o 
   2   8   1       15.40       15.26      2.18 o 
   3   8   1       25.90       28.64      3.73 o 
   4   8   1       14.86       20.01      1.68 o 
   5   8   1        1.33        2.16      0.90 o 
  -2   9   1        2.24        3.74      1.29 o 
  -1   9   1        0.00        1.36      1.02 o 
   0   9   1        1.23        0.84      1.09 o 
   1   9   1        1.12       -0.10      1.02 o 
   2   9   1       21.14       22.94      2.82 o 
   3   9   1        4.43        6.52      1.98 o 
   4   9   1       16.91       15.93      1.63 o 
  -3  -9   2        4.91        1.96      1.49 o 
  -2  -9   2        8.77        7.48      1.76 o 
  -1  -9   2        0.03        2.65      1.29 o 
   0  -9   2        0.72        1.54      1.24 o 
   1  -9   2        0.74        0.59      1.09 o 
   2  -9   2        3.15        3.12      1.36 o 
  -5  -8   2       62.26       63.22      3.99 o 
  -4  -8   2        0.02        1.17      0.91 o 
  -3  -8   2        0.07        1.98      1.44 o 
  -2  -8   2       21.60       28.07      2.70 o 
  -1  -8   2        0.32       -0.82      0.79 o 
   0  -8   2        0.94        0.50      0.97 o 
   1  -8   2        4.37        6.07      1.54 o 
   2  -8   2        5.73        2.40      1.11 o 
   3  -8   2        0.51        1.19      0.99 o 
  -6  -7   2        7.54        7.57      1.30 o 
  -5  -7   2       11.52        9.87      1.34 o 
  -4  -7   2       31.26       31.14      2.01 o 
  -3  -7   2        5.41        4.49      0.88 o 
  -2  -7   2      158.55      178.07      5.62 o 
  -1  -7   2        5.99        6.27      1.46 o 
   0  -7   2      201.08      219.22      6.12 o 
   1  -7   2        0.16        0.17      0.77 o 
   2  -7   2       20.56       13.45      1.76 o 
   3  -7   2       12.91       10.50      1.66 o 
   4  -7   2        0.32        0.32      0.87 o 
   5  -7   2        2.06        5.05      1.44 o 
  -7  -6   2        1.05       -0.50      0.84 o 
  -6  -6   2       10.13        8.91      1.22 o 
  -5  -6   2        2.80        2.16      2.06 o 
  -4  -6   2        2.79        3.99      0.90 o 
  -3  -6   2       22.19       21.77      1.10 o 
  -2  -6   2       28.04       28.51      1.39 o 
  -1  -6   2        1.48        0.89      0.84 o 
   0  -6   2        4.19        1.81      0.97 o 
   1  -6   2      184.37      181.34      5.05 o 
   2  -6   2        0.46        0.47      0.67 o 
   3  -6   2       70.14       55.96      2.90 o 
   4  -6   2       62.56       63.72      3.27 o 
   5  -6   2        0.58        0.82      0.89 o 
   6  -6   2        8.54        8.57      1.73 o 
  -7  -5   2        8.36        5.85      1.59 o 
  -6  -5   2        0.31        0.72      0.97 o 
  -5  -5   2       48.13       56.95      3.15 o 
  -4  -5   2        1.96        3.15      0.75 o 
  -3  -5   2       10.17       11.78      1.31 o 
  -2  -5   2        0.30        0.78      0.73 o 
  -1  -5   2        0.44       -0.06      0.71 o 
   0  -5   2       41.54       46.15      2.28 o 
   1  -5   2      325.78      326.32      6.47 o 
   2  -5   2        0.63        0.62      0.59 o 
   3  -5   2       36.00       37.43      2.18 o 
   4  -5   2       18.39       16.08      1.71 o 
   5  -5   2       29.68       30.47      2.35 o 
   6  -5   2       35.86       37.88      2.77 o 
  -8  -4   2        2.00        1.02      1.16 o 
  -7  -4   2        0.24       -0.25      0.82 o 
  -6  -4   2        0.00       -0.17      0.74 o 
  -5  -4   2       23.28       24.45      2.08 o 
  -4  -4   2       44.98       50.13      1.64 o 
  -3  -4   2      580.99      638.90      5.53 o 
  -2  -4   2      153.72      152.96      2.15 o 
  -1  -4   2      239.87      269.04      5.20 o 
   0  -4   2      117.48      136.33      3.47 o 
   1  -4   2        2.96        3.12      0.72 o 
   2  -4   2       29.48       27.05      1.61 o 
   3  -4   2       13.23       14.54      1.39 o 
   4  -4   2       26.49       26.09      1.88 o 
   5  -4   2       11.36       12.81      1.61 o 
   6  -4   2        1.81        2.55      1.07 o 
   7  -4   2        2.03        3.29      1.36 o 
  -8  -3   2        1.53        1.41      1.07 o 
  -7  -3   2        0.60        0.40      0.77 o 
  -6  -3   2       13.89       16.52      1.86 o 
  -5  -3   2       21.41       22.62      1.96 o 
  -4  -3   2      133.39      155.16      2.82 o 
  -3  -3   2      134.29      141.89      2.86 o 
  -2  -3   2        6.43        4.57      0.69 o 
  -1  -3   2      463.03      453.27      6.57 o 
   0  -3   2       38.44       44.37      1.66 o 
   1  -3   2       39.14       33.32      1.49 o 
   2  -3   2      228.59      221.92      4.39 o 
   3  -3   2      844.52      828.27     11.27 o 
   4  -3   2        0.12        0.30      0.47 o 
   5  -3   2       30.19       27.45      2.01 o 
   6  -3   2        2.53        2.08      0.89 o 
   7  -3   2        6.48        9.27      1.68 o 
  -8  -2   2        1.88        4.43      1.36 o 
  -7  -2   2        0.88       -0.22      0.72 o 
  -6  -2   2       19.43       19.92      1.96 o 
  -5  -2   2        4.33        6.95      0.77 o 
  -4  -2   2        0.10       -0.26      0.32 o 
  -2  -2   2        0.02        0.40      0.27 o 
  -1  -2   2      138.63      140.79      2.65 o 
   0  -2   2     1421.19     1399.37     14.99 o 
   1  -2   2      117.90      106.40      2.35 o 
   2  -2   2      166.40      147.83      3.17 o 
   3  -2   2      463.49      461.44      7.18 o 
   4  -2   2      166.61      169.45      4.26 o 
   5  -2   2        2.77        2.77      0.94 o 
   6  -2   2       16.63       17.09      1.83 o 
   7  -2   2        1.40       -0.97      0.64 o 
   8  -2   2        0.15        0.40      1.04 o 
  -8  -1   2        1.70        1.71      1.04 o 
  -7  -1   2       12.36       12.20      1.23 o 
  -6  -1   2      101.47       91.82      2.43 o 
  -5  -1   2       10.72       11.06      1.66 o 
  -4  -1   2       19.66       21.84      0.98 o 
  -3  -1   2      110.57      117.01      2.68 o 
  -2  -1   2      202.47      207.11      3.25 o 
  -1  -1   2      455.53      447.40      5.57 o 
   1  -1   2      424.52      376.42      4.88 o 
   2  -1   2        0.59        1.24      0.37 o 
   3  -1   2       32.91       30.92      1.51 o 
   4  -1   2       35.44       37.53      1.91 o 
   5  -1   2        0.69        1.11      0.44 o 
   6  -1   2        0.03        0.22      0.43 o 
   7  -1   2       25.39       29.43      2.30 o 
   8  -1   2        3.16        1.11      1.07 o 
  -8   0   2        0.62        0.05      0.87 o 
  -7   0   2        2.98        1.70      0.61 o 
  -6   0   2       30.01       32.35      1.21 o 
  -5   0   2      278.95      272.67      3.96 o 
  -4   0   2      168.65      172.93      4.00 o 
  -3   0   2        3.41        3.47      0.57 o 
  -2   0   2     1290.02     1263.73     13.43 o 
  -1   0   2      119.75      113.98      2.13 o 
   0   0   2     4720.21     4436.49     44.67 o 
   1   0   2      744.66      740.34      8.32 o 
   2   0   2      165.63      188.01      3.39 o 
   4   0   2        2.29        2.01      0.42 o 
   5   0   2       10.37       10.64      0.65 o 
   6   0   2        9.64       11.88      1.04 o 
   7   0   2        0.02        0.09      0.52 o 
   8   0   2        0.74        1.16      1.02 o 
  -7   1   2        0.14        0.02      0.43 o 
  -6   1   2        0.00        0.33      0.44 o 
  -5   1   2       82.93       77.08      2.05 o 
  -4   1   2       45.44       40.07      1.34 o 
  -3   1   2        5.61        5.20      0.49 o 
  -2   1   2        2.15        3.29      0.42 o 
  -1   1   2        6.13        7.51      0.50 o 
   0   1   2     6344.74     5548.39     56.07 o 
   1   1   2      224.90      231.41      3.12 o 
   2   1   2    17027.57    17104.45    168.50 o 
   3   1   2       55.00       49.80      1.93 o 
   4   1   2     1117.62     1126.18      9.98 o 
   5   1   2      128.35      137.67      3.91 o 
   6   1   2        4.21        4.84      0.76 o 
   7   1   2       10.20        8.44      1.08 o 
   8   1   2       10.98       10.30      1.21 o 
  -7   2   2       26.65       27.08      1.65 o 
  -6   2   2       22.00       21.47      1.37 o 
  -5   2   2       33.03       33.15      1.45 o 
  -4   2   2      257.82      248.58      3.65 o 
  -3   2   2       41.95       35.08      1.26 o 
  -2   2   2      702.77      655.31      6.07 o 
  -1   2   2      781.99      759.67      9.02 o 
   0   2   2     1235.31     1172.48     13.03 o 
   2   2   2     1087.20     1200.03     12.64 o 
   3   2   2      222.08      256.45      4.86 o 
   4   2   2      397.26      425.43      5.20 o 
   5   2   2      129.94      129.75      2.83 o 
   6   2   2      376.10      360.34     10.99 o 
   7   2   2       11.04        7.95      1.06 o 
   8   2   2        0.14       -0.31      0.59 o 
  -7   3   2        4.87        4.29      1.85 o 
  -6   3   2       24.16       22.86      2.65 o 
  -5   3   2       45.77       41.54      1.70 o 
  -4   3   2       12.97       14.30      0.99 o 
  -3   3   2        3.16        3.37      0.54 o 
  -2   3   2      724.91      722.50      9.59 o 
  -1   3   2        3.17        2.98      0.81 o 
   0   3   2       75.80       75.81      2.28 o 
   1   3   2      652.46      649.44      8.82 o 
   2   3   2        0.04        0.87      0.42 o 
   3   3   2      289.69      314.58      5.77 o 
   4   3   2       51.52       59.01      2.55 o 
   5   3   2        0.15       -0.59      0.52 o 
   6   3   2        0.44        0.05      0.87 o 
   7   3   2       12.75       14.29      1.93 o 
   8   3   2        4.60        2.77      1.34 o 
  -7   4   2        0.53        0.31      0.69 o 
  -6   4   2        5.57        5.29      0.98 o 
  -5   4   2      224.85      238.95      4.34 o 
  -4   4   2       97.38       94.48      2.45 o 
  -3   4   2      154.46      146.33      2.87 o 
  -2   4   2        0.00        0.20      0.38 o 
  -1   4   2      857.20      879.66      8.24 o 
   0   4   2      233.98      230.40      3.25 o 
   1   4   2       70.85       74.38      1.73 o 
   2   4   2       35.95       42.30      1.77 o 
   3   4   2      112.28      127.14      3.64 o 
   4   4   2        4.73        3.64      0.94 o 
   5   4   2        0.13        0.35      0.62 o 
   6   4   2        0.50       -0.12      0.69 o 
   7   4   2        1.04        1.68      0.97 o 
   8   4   2        4.05        2.48      1.31 o 
  -6   5   2       11.87       14.60      1.44 o 
  -5   5   2        3.67        3.22      0.79 o 
  -4   5   2       33.72       30.83      1.60 o 
  -3   5   2       23.10       19.90      1.28 o 
  -2   5   2       21.32       18.57      1.52 o 
  -1   5   2       49.48       51.30      1.69 o 
   0   5   2        2.36        2.46      0.52 o 
   1   5   2       16.08       18.23      1.04 o 
   2   5   2      174.64      188.02      3.28 o 
   3   5   2      241.52      270.77      4.29 o 
   4   5   2       14.15       13.68      1.61 o 
   5   5   2        3.83        3.89      1.16 o 
   6   5   2        0.01        1.19      0.84 o 
   7   5   2        1.29        0.52      0.99 o 
   8   5   2        0.08       -0.42      1.04 o 
  -5   6   2        0.02        0.20      0.72 o 
  -4   6   2        3.05        4.09      1.11 o 
  -3   6   2        1.27        3.64      1.02 o 
  -2   6   2       18.53       17.42      1.78 o 
  -1   6   2        1.21        0.77      0.74 o 
   0   6   2        2.08        2.50      0.97 o 
   1   6   2        5.27        6.50      0.77 o 
   2   6   2       46.73       49.09      2.77 o 
   3   6   2      180.10      180.41      3.61 o 
   4   6   2       24.13       23.76      1.57 o 
   5   6   2        0.73        1.71      1.04 o 
   6   6   2        2.91        2.11      1.26 o 
   7   6   2        0.00        1.93      1.11 o 
  -5   7   2        0.49        1.49      0.99 o 
  -4   7   2        1.06        2.87      1.04 o 
  -3   7   2       10.04       12.09      1.71 o 
  -2   7   2       28.66       28.04      2.25 o 
  -1   7   2       32.15       37.09      2.55 o 
   0   7   2        3.61        3.10      1.19 o 
   1   7   2       12.43       16.45      2.03 o 
   2   7   2        1.11        1.48      0.66 o 
   3   7   2        7.07        6.27      1.02 o 
   4   7   2        5.31        4.15      0.96 o 
   5   7   2        1.83        1.50      0.77 o 
   6   7   2        2.74        2.92      1.35 o 
  -3   8   2        1.40        3.17      1.26 o 
  -2   8   2        2.25        3.72      1.21 o 
  -1   8   2        1.19        0.45      0.89 o 
   0   8   2       44.49       40.43      2.95 o 
   1   8   2        1.30        2.60      1.29 o 
   2   8   2       20.85       15.29      2.20 o 
   3   8   2       11.67       14.41      1.40 o 
   4   8   2        2.17        1.06      0.77 o 
   5   8   2       16.14       14.34      1.53 o 
  -2   9   2        1.14        0.77      1.09 o 
  -1   9   2        0.56       -0.32      0.79 o 
   0   9   2       10.73        5.95      1.68 o 
   1   9   2        3.15        2.63      1.34 o 
   2   9   2       14.97       15.61      2.48 o 
   3   9   2        9.16        9.29      2.18 o 
   4   9   2        0.22        0.58      1.44 o 
  -3  -9   3        0.03        0.47      1.24 o 
  -2  -9   3        1.62        1.44      1.34 o 
  -1  -9   3        0.46        0.12      1.07 o 
   0  -9   3        1.15        0.55      1.09 o 
   1  -9   3        1.39        2.50      1.14 o 
  -5  -8   3        5.97        5.12      1.50 o 
  -4  -8   3       63.59       63.56      4.10 o 
  -3  -8   3       48.07       50.42      3.39 o 
  -2  -8   3        1.52        0.67      1.11 o 
  -1  -8   3        6.64        5.97      1.56 o 
   0  -8   3       13.01       15.88      2.11 o 
   1  -8   3        5.27        4.56      1.34 o 
   2  -8   3        5.08        4.04      1.29 o 
   3  -8   3        0.58       -0.15      0.72 o 
  -6  -7   3        0.32        0.12      0.99 o 
  -5  -7   3        6.98        6.24      1.22 o 
  -4  -7   3       20.52       22.16      2.53 o 
  -3  -7   3      156.73      162.34      2.94 o 
  -2  -7   3      130.58      128.72      4.63 o 
  -1  -7   3       55.96       52.77      3.07 o 
   0  -7   3        9.13        8.99      1.64 o 
   1  -7   3        6.86        5.77      1.41 o 
   2  -7   3        1.40        0.42      0.72 o 
   3  -7   3        0.10        0.05      0.67 o 
   4  -7   3        2.58        3.29      1.21 o 
   5  -7   3        0.05        1.04      1.02 o 
  -7  -6   3        0.12       -0.07      0.97 o 
  -6  -6   3        1.26        0.25      0.89 o 
  -5  -6   3        5.48        9.37      1.20 o 
  -4  -6   3       63.57       66.86      2.32 o 
  -3  -6   3       14.01       16.19      1.00 o 
  -2  -6   3       33.27       37.60      1.59 o 
  -1  -6   3        0.71       -0.05      0.69 o 
   0  -6   3        2.54        2.23      0.99 o 
   1  -6   3       49.82       45.96      2.55 o 
   2  -6   3      229.56      217.29      5.67 o 
   3  -6   3       49.68       50.84      2.77 o 
   4  -6   3       53.98       54.90      3.07 o 
   5  -6   3       24.92       27.70      2.55 o 
   6  -6   3        0.23        0.79      0.99 o 
  -7  -5   3        6.13        6.49      1.71 o 
  -6  -5   3       10.08        8.62      1.68 o 
  -5  -5   3       37.18       38.63      2.40 o 
  -4  -5   3        3.06        3.84      0.75 o 
  -3  -5   3        2.27        2.68      0.51 o 
  -2  -5   3        4.60        3.33      0.52 o 
  -1  -5   3        2.04        2.14      0.50 o 
   0  -5   3       45.16       44.15      2.23 o 
   1  -5   3       25.02       19.77      1.61 o 
   2  -5   3       39.73       48.43      2.38 o 
   3  -5   3      189.13      173.02      4.78 o 
   4  -5   3       24.81       20.31      1.91 o 
   5  -5   3        0.19        1.34      0.97 o 
   6  -5   3        1.29        1.29      1.02 o 
  -7  -4   3        6.24        6.99      1.59 o 
  -6  -4   3        0.11       -0.59      0.74 o 
  -5  -4   3      151.45      152.01      4.93 o 
  -4  -4   3        0.22       -0.05      0.43 o 
  -3  -4   3       35.18       33.88      1.47 o 
  -2  -4   3       46.98       49.28      1.24 o 
  -1  -4   3        0.88       -0.25      0.45 o 
   0  -4   3       92.56      103.33      2.97 o 
   1  -4   3        3.63        2.65      0.72 o 
   2  -4   3        0.75       -0.27      0.40 o 
   3  -4   3       62.18       61.61      2.60 o 
   4  -4   3        0.36        0.17      0.52 o 
   5  -4   3       13.86       18.63      1.91 o 
   6  -4   3        0.86        0.47      0.84 o 
   7  -4   3        2.92        3.17      1.24 o 
  -8  -3   3        3.61        5.28      1.49 o 
  -7  -3   3        3.16        2.97      1.21 o 
  -6  -3   3        2.64        1.39      0.92 o 
  -5  -3   3        6.43        6.57      1.29 o 
  -4  -3   3       81.19       86.74      2.16 o 
  -3  -3   3       20.04       20.91      0.90 o 
  -2  -3   3      265.47      318.44      3.03 o 
  -1  -3   3      710.49      784.57      9.84 o 
   0  -3   3      481.43      514.37      7.16 o 
   1  -3   3      254.35      233.76      4.31 o 
   2  -3   3       57.03       50.69      1.98 o 
   3  -3   3      178.64      184.74      4.36 o 
   4  -3   3       59.20       56.46      2.53 o 
   5  -3   3       13.33       12.81      1.56 o 
   6  -3   3        6.28        4.01      1.24 o 
   7  -3   3        0.00       -0.55      0.72 o 
  -8  -2   3       11.90        7.98      1.73 o 
  -7  -2   3        3.16        1.78      0.97 o 
  -6  -2   3       13.78       12.96      1.68 o 
  -5  -2   3       44.01       43.87      1.94 o 
  -4  -2   3        0.09       -0.05      0.52 o 
  -3  -2   3        0.11        0.16      0.26 o 
  -2  -2   3      163.13      176.96      3.27 o 
  -1  -2   3      151.50      141.69      2.55 o 
   0  -2   3      108.74      101.52      2.13 o 
   1  -2   3      413.23      368.39      5.30 o 
   2  -2   3      147.55      151.22      3.30 o 
   3  -2   3        0.55        0.94      0.50 o 
   4  -2   3       21.15       21.16      1.54 o 
   5  -2   3       81.16       85.42      3.37 o 
   6  -2   3        1.29        0.89      0.77 o 
   7  -2   3       12.62       13.23      1.91 o 
   8  -2   3        0.11       -0.02      0.94 o 
  -8  -1   3        0.41       -0.67      0.84 o 
  -7  -1   3        1.69        0.37      0.77 o 
  -6  -1   3        0.95        1.12      0.61 o 
  -5  -1   3        0.69       -0.23      0.37 o 
  -4  -1   3        3.81        3.43      0.58 o 
  -3  -1   3      470.72      495.95      4.97 o 
  -2  -1   3      744.61      745.82      9.02 o 
  -1  -1   3     1096.34     1019.04     11.57 o 
   0  -1   3       35.08       33.84      0.89 o 
   1  -1   3      127.77      115.69      2.25 o 
   2  -1   3      137.98      136.97      2.95 o 
   3  -1   3       26.00       24.25      1.39 o 
   4  -1   3        3.27        4.29      0.89 o 
   5  -1   3       45.88       48.09      1.54 o 
   6  -1   3        0.67        0.32      0.67 o 
   7  -1   3        4.70        5.10      1.26 o 
   8  -1   3        2.20        2.30      1.26 o 
  -8   0   3        0.02        0.10      0.94 o 
  -7   0   3        3.61        3.37      1.11 o 
  -6   0   3        6.02        5.48      1.47 o 
  -5   0   3        6.50        7.46      0.77 o 
  -4   0   3      486.97      506.69      5.46 o 
  -3   0   3        4.34        5.36      1.31 o 
  -2   0   3        5.63        5.25      0.47 o 
  -1   0   3     1397.10     1253.82     13.73 o 
   0   0   3       38.06       38.52      1.29 o 
   1   0   3      195.36      201.83      3.12 o 
   3   0   3      324.23      334.87      5.70 o 
   4   0   3      134.03      125.31      2.31 o 
   5   0   3       75.48       76.27      1.98 o 
   6   0   3        2.49        3.01      1.60 o 
   7   0   3        0.65        0.32      0.48 o 
   8   0   3        1.59        0.50      0.94 o 
  -7   1   3        4.96        7.75      1.04 o 
  -6   1   3        2.75        2.53      0.85 o 
  -5   1   3        9.56       10.83      0.90 o 
  -4   1   3       72.46       84.00      1.93 o 
  -3   1   3      765.45      792.08      7.20 o 
  -2   1   3      287.06      282.55      3.59 o 
  -1   1   3      613.68      644.68      7.21 o 
   0   1   3      142.27      117.11      2.35 o 
   1   1   3       62.11       58.12      1.54 o 
   2   1   3     1770.42     1804.83     19.57 o 
   3   1   3      286.58      281.92      5.15 o 
   4   1   3     1261.65     1299.16     11.15 o 
   5   1   3        2.04        2.82      0.59 o 
   6   1   3       31.05       27.18      1.47 o 
   7   1   3        2.83        1.69      0.66 o 
   8   1   3        0.35        0.50      0.57 o 
  -7   2   3        3.04        2.87      1.24 o 
  -6   2   3        0.84        1.53      0.62 o 
  -5   2   3        1.15        1.17      0.51 o 
  -4   2   3        7.88        7.19      0.73 o 
  -3   2   3       45.02       48.93      1.39 o 
  -2   2   3       66.62       59.59      1.37 o 
  -1   2   3       13.90       17.56      0.94 o 
   0   2   3      130.41      120.35      2.53 o 
   2   2   3      420.81      423.98      5.23 o 
   3   2   3       25.22       28.07      0.84 o 
   4   2   3     5903.14     6142.69     43.46 o 
   5   2   3        0.52       -0.12      0.43 o 
   6   2   3        1.57        1.81      1.64 o 
   7   2   3       43.86       37.31      1.79 o 
   8   2   3       27.35       19.30      2.13 o 
  -7   3   3       33.54       38.37      2.92 o 
  -6   3   3       16.57       14.10      2.49 o 
  -5   3   3      194.07      202.39      3.76 o 
  -4   3   3       81.07       84.73      2.19 o 
  -3   3   3      215.38      211.65      4.88 o 
  -2   3   3      277.18      263.25      3.54 o 
  -1   3   3       19.44       14.25      0.77 o 
   0   3   3      858.74      840.54     10.60 o 
   1   3   3        2.32        2.60      0.64 o 
   2   3   3        1.19        1.98      0.57 o 
   3   3   3      173.07      181.37      4.24 o 
   4   3   3      239.42      256.55      5.55 o 
   5   3   3       82.86       89.23      3.39 o 
   6   3   3        2.17        2.38      1.19 o 
   7   3   3        3.06        3.34      1.21 o 
   8   3   3       16.70       14.72      2.13 o 
  -7   4   3       13.07       12.91      2.08 o 
  -6   4   3       44.37       49.85      2.15 o 
  -5   4   3      155.57      160.64      3.50 o 
  -4   4   3       10.28        9.82      1.00 o 
  -3   4   3        0.00        0.54      0.43 o 
  -2   4   3       49.45       45.39      1.50 o 
  -1   4   3       15.77       16.96      0.94 o 
   0   4   3      109.61      115.63      2.20 o 
   1   4   3      222.78      249.83      5.14 o 
   2   4   3       13.38       15.19      1.26 o 
   3   4   3       17.67       20.44      1.51 o 
   4   4   3       20.80       22.99      1.86 o 
   5   4   3       22.08       19.55      1.88 o 
   6   4   3        6.82        9.02      1.59 o 
   7   4   3        2.87        3.10      1.29 o 
   8   4   3        0.73        2.97      1.29 o 
  -6   5   3        0.01       -0.41      0.60 o 
  -5   5   3        0.41        0.02      0.58 o 
  -4   5   3      116.15      125.14      3.06 o 
  -3   5   3      166.58      164.39      4.96 o 
  -2   5   3        2.53        2.24      1.21 o 
  -1   5   3       92.09       89.20      1.67 o 
   0   5   3       63.20       62.39      1.39 o 
   1   5   3      477.10      476.18      5.52 o 
   2   5   3        0.29        0.02      0.47 o 
   3   5   3      206.74      220.19      5.15 o 
   4   5   3       35.38       34.96      2.25 o 
   5   5   3       24.32       24.20      2.18 o 
   6   5   3        6.23        8.42      1.61 o 
   7   5   3        0.50       -0.99      0.82 o 
   8   5   3        0.10       -0.40      0.97 o 
  -5   6   3        0.00       -0.02      0.57 o 
  -4   6   3        8.70        8.87      1.09 o 
  -3   6   3        2.17        0.70      0.57 o 
  -2   6   3        3.06        4.03      0.77 o 
  -1   6   3       44.79       39.27      2.40 o 
   0   6   3       11.89       14.14      1.41 o 
   1   6   3        8.73        5.50      1.33 o 
   2   6   3        0.76        1.41      0.58 o 
   3   6   3       55.10       58.21      2.10 o 
   4   6   3        2.47        2.61      0.80 o 
   5   6   3       24.37       26.53      2.40 o 
   6   6   3        4.50        3.94      1.29 o 
   7   6   3        0.23        0.52      0.94 o 
  -4   7   3        2.26        2.58      0.99 o 
  -3   7   3        2.77        2.70      1.07 o 
  -2   7   3        7.13        7.13      1.44 o 
  -1   7   3        3.39        2.45      1.07 o 
   0   7   3       36.27       35.77      2.55 o 
   1   7   3        1.68        1.17      0.62 o 
   2   7   3       20.00       17.86      1.32 o 
   3   7   3        6.30        6.16      1.05 o 
   4   7   3        8.23        8.39      2.40 o 
   5   7   3       20.80       17.44      2.48 o 
   6   7   3        0.08        0.47      0.92 o 
  -3   8   3        0.36        1.34      1.04 o 
  -2   8   3        0.23       -0.02      0.79 o 
  -1   8   3        0.31       -0.12      0.84 o 
   0   8   3       45.48       42.61      2.95 o 
   1   8   3       15.52       15.53      2.18 o 
   2   8   3       10.44       10.97      1.96 o 
   3   8   3        4.31        4.08      1.50 o 
   4   8   3        0.28        0.55      0.74 o 
   5   8   3        7.42        9.22      2.87 o 
  -1   9   3        0.07        0.02      0.87 o 
   0   9   3        0.06       -0.62      0.92 o 
   1   9   3        0.87        3.22      1.44 o 
   2   9   3        8.84       10.38      2.20 o 
   3   9   3        3.39        7.21      1.98 o 
   4   9   3       11.01       12.13      1.50 o 
  -2  -9   4        0.02        1.02      1.24 o 
  -1  -9   4        0.65       -0.05      0.99 o 
   0  -9   4        0.19        1.11      1.14 o 
   1  -9   4        0.48        0.12      0.94 o 
  -4  -8   4        7.02        9.36      1.93 o 
  -3  -8   4        3.27        2.06      1.34 o 
  -2  -8   4        5.37        4.21      1.49 o 
  -1  -8   4        0.66        0.32      0.94 o 
   0  -8   4       18.44       24.13      2.45 o 
   1  -8   4        6.76        9.71      1.78 o 
   2  -8   4        2.73        2.68      1.16 o 
   3  -8   4        0.85        0.82      0.94 o 
  -6  -7   4        2.41        0.40      1.14 o 
  -5  -7   4        3.28        1.51      1.14 o 
  -4  -7   4        5.55        5.28      1.13 o 
  -3  -7   4       95.65      100.64      2.38 o 
  -2  -7   4       86.08       87.77      3.84 o 
  -1  -7   4       50.92       47.94      2.95 o 
   0  -7   4       45.78       48.09      2.85 o 
   1  -7   4        0.07        0.32      0.74 o 
   2  -7   4        3.79        2.18      1.02 o 
   3  -7   4        7.46        4.76      1.29 o 
   4  -7   4       11.59        9.14      1.71 o 
  -6  -6   4        1.16        1.07      0.99 o 
  -5  -6   4        0.10       -0.22      0.79 o 
  -4  -6   4       20.09       19.28      1.60 o 
  -3  -6   4       46.79       43.75      2.31 o 
  -2  -6   4        2.20        2.18      0.55 o 
  -1  -6   4      131.20      139.01      4.36 o 
   0  -6   4      354.62      358.45      7.38 o 
   1  -6   4       60.52       53.61      2.77 o 
   2  -6   4       34.54       32.23      2.23 o 
   3  -6   4       24.87       20.69      1.98 o 
   4  -6   4        0.01        0.10      0.59 o 
   5  -6   4        0.79        1.36      0.97 o 
  -7  -5   4        2.50       -0.47      0.92 o 
  -6  -5   4        1.88        2.30      1.11 o 
  -5  -5   4        0.63        0.57      0.94 o 
  -4  -5   4       16.19       15.13      0.97 o 
  -3  -5   4        4.15        4.39      0.63 o 
  -2  -5   4       15.23       15.85      0.88 o 
  -1  -5   4        9.12        8.74      0.76 o 
   0  -5   4        4.71        6.09      1.07 o 
   1  -5   4        1.46        1.31      0.67 o 
   2  -5   4        2.73        3.15      0.84 o 
   3  -5   4        0.22       -0.57      0.50 o 
   4  -5   4       41.62       40.73      2.55 o 
   5  -5   4       79.64       85.49      3.86 o 
   6  -5   4       47.22       48.68      3.22 o 
  -7  -4   4        1.10        1.73      1.16 o 
  -6  -4   4        0.50        0.42      0.84 o 
  -5  -4   4       10.33       11.67      1.68 o 
  -4  -4   4       22.84       23.48      1.07 o 
  -3  -4   4      457.19      515.27      4.09 o 
  -2  -4   4        2.43        0.98      0.42 o 
  -1  -4   4       41.15       37.46      1.78 o 
   0  -4   4      182.07      163.95      3.82 o 
   1  -4   4        2.79        1.31      0.52 o 
   2  -4   4        3.37        2.75      0.72 o 
   3  -4   4       78.27       75.24      2.90 o 
   4  -4   4        3.89        5.97      1.19 o 
   5  -4   4        8.26        6.79      1.39 o 
   6  -4   4       11.98       12.91      1.88 o 
   7  -4   4        6.55        6.54      1.68 o 
  -8  -3   4        0.59        2.03      1.19 o 
  -7  -3   4        0.16       -0.05      0.84 o 
  -6  -3   4        2.32        1.21      0.82 o 
  -5  -3   4        8.24        8.04      1.04 o 
  -4  -3   4        3.95        4.66      1.02 o 
  -3  -3   4      768.29      806.72      7.22 o 
  -2  -3   4       88.46       94.57      1.57 o 
  -1  -3   4     1653.13     1750.18     21.47 o 
   0  -3   4        3.86        4.26      0.64 o 
   1  -3   4       60.49       67.26      2.16 o 
   2  -3   4      335.58      343.36      5.97 o 
   3  -3   4        0.05        0.15      0.45 o 
   4  -3   4        1.01        1.04      0.62 o 
   5  -3   4       19.24       18.21      1.81 o 
   6  -3   4        8.31       10.93      1.73 o 
   7  -3   4        0.44       -0.62      0.82 o 
  -8  -2   4        0.26       -0.37      1.02 o 
  -7  -2   4        4.69        5.90      1.46 o 
  -6  -2   4       45.29       43.97      2.68 o 
  -5  -2   4        7.25        6.69      1.14 o 
  -4  -2   4       15.55       15.16      1.44 o 
  -3  -2   4      207.89      216.59      3.10 o 
  -2  -2   4      480.75      500.77      4.04 o 
  -1  -2   4      195.99      200.12      2.10 o 
   0  -2   4      125.78      139.82      2.60 o 
   1  -2   4        1.87        2.50      0.50 o 
   2  -2   4       73.80       78.01      2.35 o 
   3  -2   4       67.18       65.90      2.40 o 
   5  -2   4      154.37      163.41      4.81 o 
   6  -2   4        4.05        2.65      0.94 o 
   7  -2   4        0.46        0.52      0.92 o 
   8  -2   4        0.00       -0.64      0.84 o 
  -8  -1   4        2.99        1.93      1.26 o 
  -7  -1   4        0.03       -0.40      0.67 o 
  -6  -1   4       38.85       34.81      2.35 o 
  -5  -1   4       50.11       53.25      1.70 o 
  -4  -1   4      253.24      270.46      4.84 o 
  -3  -1   4       33.20       38.23      1.91 o 
  -2  -1   4      203.18      191.60      4.29 o 
  -1  -1   4      255.24      248.80      4.31 o 
   0  -1   4      205.13      195.38      2.21 o 
   1  -1   4       79.40       73.80      1.81 o 
   2  -1   4       28.67       27.15      1.29 o 
   3  -1   4        2.26        1.59      0.55 o 
   4  -1   4       50.58       51.70      2.33 o 
   5  -1   4       37.42       36.84      1.66 o 
   6  -1   4       50.13       54.03      2.92 o 
   7  -1   4        3.01        3.89      1.24 o 
   8  -1   4        0.10       -0.84      0.79 o 
  -8   0   4        2.96        2.75      1.26 o 
  -7   0   4        0.81        0.84      1.04 o 
  -6   0   4        2.21        3.57      1.09 o 
  -5   0   4       59.91       63.56      1.86 o 
  -4   0   4       96.37      116.07      2.26 o 
  -3   0   4       22.78       21.19      0.83 o 
  -2   0   4       18.07       14.52      1.11 o 
  -1   0   4      284.56      287.12      4.73 o 
   0   0   4     1508.75     1475.51     16.28 o 
   1   0   4      857.59      779.53     13.02 o 
   2   0   4       51.78       49.70      1.71 o 
   3   0   4        0.00        0.32      0.35 o 
   4   0   4       18.60       16.64      1.54 o 
   5   0   4        7.29        6.39      0.72 o 
   6   0   4       14.26       13.62      1.08 o 
   7   0   4        0.26       -0.50      0.47 o 
   8   0   4        0.10        1.14      1.07 o 
  -8   1   4        7.79        9.22      1.81 o 
  -7   1   4        1.93        3.79      1.36 o 
  -6   1   4        0.03        0.87      0.89 o 
  -5   1   4       24.84       29.44      1.77 o 
  -4   1   4        0.99        1.55      0.43 o 
  -3   1   4      454.07      455.11      6.80 o 
  -2   1   4      945.64      980.39     12.80 o 
  -1   1   4      105.30      118.62      1.96 o 
   0   1   4      690.20      604.65      7.78 o 
   1   1   4        1.43        1.07      0.42 o 
   2   1   4     1450.02     1376.69     10.83 o 
   3   1   4       14.21       15.26      0.80 o 
   4   1   4      150.74      144.56      2.67 o 
   5   1   4      113.30      112.87      2.54 o 
   6   1   4       12.58       10.77      1.39 o 
   7   1   4        7.23        7.01      0.96 o 
   8   1   4        0.34        0.82      0.65 o 
  -7   2   4       25.97       27.67      2.65 o 
  -6   2   4        4.54        3.59      1.29 o 
  -5   2   4        0.42        0.58      0.45 o 
  -4   2   4        0.39        0.24      0.32 o 
  -3   2   4      141.59      147.14      2.49 o 
  -2   2   4       69.15       64.05      1.50 o 
  -1   2   4      247.56      270.02      3.16 o 
   0   2   4       90.80       87.75      2.16 o 
   1   2   4      736.71      751.10      9.04 o 
   2   2   4      432.85      457.97      4.48 o 
   3   2   4       38.21       38.06      3.27 o 
   4   2   4      102.42       91.82      3.32 o 
   5   2   4       11.86       12.69      1.04 o 
   6   2   4      526.44      488.43      6.48 o 
   7   2   4        0.28        0.05      0.84 o 
   8   2   4        0.86        1.10      0.92 o 
  -7   3   4        8.82        9.04      1.91 o 
  -6   3   4        0.02        0.35      1.02 o 
  -5   3   4        6.57        8.88      0.98 o 
  -4   3   4       19.71       22.80      1.21 o 
  -3   3   4       22.31       21.51      1.05 o 
  -2   3   4      183.50      184.44      2.30 o 
  -1   3   4        0.09        0.00      0.20 o 
   0   3   4      104.86       96.73      1.85 o 
   1   3   4       93.88       93.56      1.85 o 
   2   3   4      208.16      227.03      4.53 o 
   3   3   4        1.34        1.99      0.37 o 
   4   3   4        0.32        0.42      0.57 o 
   5   3   4       44.53       47.27      2.55 o 
   6   3   4      556.50      538.60      9.89 o 
   7   3   4        4.02        4.24      1.26 o 
   8   3   4       28.52       28.37      2.68 o 
  -6   4   4        2.81        2.53      1.31 o 
  -5   4   4       84.70       98.79      2.75 o 
  -4   4   4       94.08       97.95      2.55 o 
  -3   4   4      594.05      561.33      6.52 o 
  -2   4   4       48.96       51.66      1.26 o 
  -1   4   4      173.57      185.03      2.37 o 
   0   4   4       34.97       37.61      1.47 o 
   1   4   4        7.03        9.18      0.75 o 
   2   4   4      112.75      116.19      3.30 o 
   3   4   4      197.93      221.18      5.05 o 
   4   4   4       20.17       18.83      1.68 o 
   5   4   4       56.53       55.39      2.85 o 
   6   4   4       49.68       51.28      2.95 o 
   7   4   4        5.47        3.37      1.21 o 
   8   4   4        0.68       -0.02      1.07 o 
  -6   5   4        1.63        2.13      1.31 o 
  -5   5   4       22.80       26.52      1.64 o 
  -4   5   4       31.31       34.34      2.74 o 
  -3   5   4      500.31      507.22      6.48 o 
  -2   5   4      148.00      149.15      3.00 o 
  -1   5   4       68.07       78.36      1.61 o 
   0   5   4       57.03       55.07      1.34 o 
   1   5   4       35.10       39.07      1.14 o 
   2   5   4       62.35       61.67      1.93 o 
   3   5   4      121.30      120.45      3.79 o 
   4   5   4        8.52        6.54      1.24 o 
   5   5   4       16.64       21.31      2.08 o 
   6   5   4        0.78        0.94      0.94 o 
   7   5   4        0.25        1.66      1.07 o 
   8   5   4        0.22        2.48      1.31 o 
  -5   6   4        1.79        1.13      0.76 o 
  -4   6   4       11.73       12.58      1.26 o 
  -3   6   4        0.60        0.31      0.51 o 
  -2   6   4      123.66      109.96      6.45 o 
  -1   6   4      103.04      102.83      2.66 o 
   0   6   4       21.96       21.45      1.22 o 
   1   6   4        2.31        2.21      0.62 o 
   2   6   4        4.11        4.81      0.87 o 
   3   6   4       40.85       41.79      1.83 o 
   4   6   4       17.82       18.70      1.96 o 
   5   6   4       83.90       77.39      3.64 o 
   6   6   4        5.89        6.52      1.51 o 
   7   6   4        1.05        1.14      1.07 o 
  -4   7   4        1.41        0.56      0.68 o 
  -3   7   4        0.63       -0.36      0.50 o 
  -2   7   4        0.38       -0.02      0.72 o 
  -1   7   4        0.15        0.62      0.82 o 
   0   7   4        3.38        4.14      1.31 o 
   1   7   4       11.57       12.74      1.99 o 
   2   7   4       19.14       18.84      1.37 o 
   3   7   4        0.01       -0.17      0.56 o 
   4   7   4        4.45        4.62      1.33 o 
   5   7   4       17.94       17.71      1.59 o 
   6   7   4        2.95        3.99      1.31 o 
  -3   8   4        7.27        8.13      1.68 o 
  -2   8   4        0.19       -0.12      0.67 o 
  -1   8   4        7.98        4.53      1.41 o 
   0   8   4       10.69       11.42      1.88 o 
   1   8   4       15.04       18.58      2.38 o 
   2   8   4       12.51       10.10      1.20 o 
   3   8   4        1.32        2.02      0.89 o 
   4   8   4        6.78        6.24      1.15 o 
   5   8   4        0.04       -0.67      0.65 o 
  -1   9   4        0.24       -0.64      0.89 o 
   0   9   4        1.36        3.29      1.49 o 
   1   9   4        4.15        5.10      1.78 o 
   2   9   4       26.74       25.42      2.95 o 
   3   9   4        1.01       -0.20      1.31 o 
   4   9   4        3.71        3.54      1.07 o 
  -1  -9   5        0.51        0.45      1.09 o 
   0  -9   5        4.64        7.51      1.71 o 
  -3  -8   5        9.20       12.21      1.44 o 
  -2  -8   5       13.14       14.45      1.53 o 
  -1  -8   5        3.83        3.27      1.29 o 
   0  -8   5        0.28       -0.50      0.79 o 
   1  -8   5        0.17       -0.02      0.82 o 
   2  -8   5        0.09        0.89      0.89 o 
   3  -8   5        0.72        0.37      0.92 o 
  -5  -7   5        1.02        0.94      1.09 o 
  -4  -7   5       21.41       22.67      2.30 o 
  -3  -7   5        0.69        1.71      0.82 o 
  -2  -7   5      142.91      155.06      5.00 o 
  -1  -7   5       63.19       64.26      3.32 o 
   0  -7   5        0.74        3.00      1.14 o 
   1  -7   5        3.37        2.45      1.02 o 
   2  -7   5       27.31       31.51      2.40 o 
   3  -7   5        1.76        3.44      1.24 o 
   4  -7   5        3.21        2.82      1.26 o 
  -6  -6   5        0.27        1.44      1.11 o 
  -5  -6   5        2.79        1.34      0.97 o 
  -4  -6   5        0.23        0.99      0.71 o 
  -3  -6   5        8.84       11.29      0.93 o 
  -2  -6   5       34.96       38.14      1.58 o 
  -1  -6   5      485.49      508.37      9.12 o 
   0  -6   5        4.18        5.75      1.29 o 
   1  -6   5        0.28        0.62      0.77 o 
   2  -6   5       82.26       75.09      3.27 o 
   3  -6   5        1.55        0.50      0.72 o 
   4  -6   5        2.44        3.67      1.19 o 
   5  -6   5        0.21        0.72      0.84 o 
  -7  -5   5        0.02        0.27      1.09 o 
  -6  -5   5        8.03        4.95      1.46 o 
  -5  -5   5        2.43        2.30      1.09 o 
  -4  -5   5        1.89        1.22      0.69 o 
  -3  -5   5       19.14       15.79      0.95 o 
  -2  -5   5      215.04      217.64      2.91 o 
  -1  -5   5       56.10       50.55      1.57 o 
   0  -5   5        5.58        6.09      1.07 o 
   1  -5   5       24.14       20.93      1.61 o 
   2  -5   5       87.93       79.97      3.10 o 
   3  -5   5        0.03       -0.40      0.59 o 
   4  -5   5       79.86       84.82      3.62 o 
   5  -5   5        0.57        1.07      0.77 o 
   6  -5   5        1.07        0.45      0.87 o 
  -7  -4   5       15.06       18.68      2.45 o 
  -6  -4   5        2.85        1.11      1.14 o 
  -5  -4   5       26.39       30.58      1.66 o 
  -4  -4   5        3.91        3.88      0.75 o 
  -3  -4   5       15.85       17.35      0.85 o 
  -2  -4   5       29.38       29.16      1.03 o 
  -1  -4   5       12.90       15.03      0.95 o 
   0  -4   5       14.88       17.66      1.29 o 
   1  -4   5        0.65        1.09      0.57 o 
   2  -4   5        2.27        2.48      0.74 o 
   3  -4   5        0.92        1.19      0.64 o 
   4  -4   5        6.83        6.94      1.26 o 
   5  -4   5       36.94       43.55      2.70 o 
   6  -4   5        0.16        0.07      0.87 o 
   7  -4   5       14.94       13.90      2.16 o 
  -7  -3   5       25.07       28.84      2.77 o 
  -6  -3   5        8.67        9.07      1.66 o 
  -5  -3   5       29.58       28.71      2.13 o 
  -4  -3   5        3.51        1.87      0.53 o 
  -3  -3   5        2.62        3.43      0.51 o 
  -2  -3   5        0.85        1.99      0.57 o 
  -1  -3   5      871.75      888.47      6.61 o 
   0  -3   5        5.98        9.91      0.87 o 
   1  -3   5      180.57      187.26      3.86 o 
   2  -3   5       65.11       60.65      2.25 o 
   3  -3   5        3.95        4.11      0.92 o 
   4  -3   5        7.96        8.10      1.24 o 
   5  -3   5       23.68       21.23      1.96 o 
   6  -3   5        0.26        0.74      0.84 o 
   7  -3   5        0.18        0.69      0.99 o 
  -7  -2   5        6.35        5.92      1.51 o 
  -6  -2   5        1.36        2.90      1.14 o 
  -5  -2   5       13.27       10.23      1.41 o 
  -4  -2   5       11.07       11.94      1.41 o 
  -3  -2   5       45.13       46.43      1.47 o 
  -2  -2   5       20.00       25.98      0.77 o 
  -1  -2   5      789.80      824.11      9.90 o 
   0  -2   5      383.99      402.42      4.18 o 
   1  -2   5     2346.28     2383.66     25.02 o 
   2  -2   5      298.44      310.24      5.40 o 
   3  -2   5       83.45       82.50      2.80 o 
   4  -2   5       23.64       22.59      1.68 o 
   5  -2   5       39.60       38.75      2.38 o 
   6  -2   5       17.44       12.06      1.71 o 
   7  -2   5       11.97       12.91      2.03 o 
   8  -2   5        4.44        4.88      1.56 o 
  -8  -1   5        0.00       -0.47      0.94 o 
  -6  -1   5       24.85       26.46      2.25 o 
  -5  -1   5        5.84        5.47      1.19 o 
  -4  -1   5       21.31       22.89      1.76 o 
  -3  -1   5      149.03      155.13      4.11 o 
  -2  -1   5       32.05       33.75      1.40 o 
  -1  -1   5      511.43      522.61      5.45 o 
   0  -1   5      288.76      271.51      4.87 o 
   1  -1   5       22.88       23.49      1.07 o 
   2  -1   5        1.37        1.91      0.55 o 
   3  -1   5       86.35       82.00      2.70 o 
   4  -1   5        1.32        0.79      0.57 o 
   5  -1   5        5.42        3.86      1.02 o 
   6  -1   5       24.47       23.66      2.13 o 
   7  -1   5       24.85       23.88      2.35 o 
   8  -1   5        1.00        1.11      1.14 o 
  -7   0   5        1.31        0.45      1.07 o 
  -6   0   5        0.10        0.12      0.82 o 
  -5   0   5       17.94       19.03      1.83 o 
  -4   0   5       61.79       60.84      2.77 o 
  -3   0   5       36.73       33.18      1.01 o 
  -2   0   5      779.01      838.44     12.21 o 
  -1   0   5      644.38      586.36      8.32 o 
   0   0   5       81.20       77.84      2.33 o 
   1   0   5        9.19       11.14      0.60 o 
   2   0   5       35.61       37.11      1.54 o 
   3   0   5       21.91       19.74      1.31 o 
   4   0   5       38.87       37.66      1.32 o 
   5   0   5        1.06        0.12      0.37 o 
   6   0   5        0.64        0.59      0.51 o 
   7   0   5       17.17       14.37      1.98 o 
   8   0   5        5.78        4.61      1.49 o 
  -7   1   5        4.44        6.04      1.61 o 
  -6   1   5        2.05        3.72      1.26 o 
  -5   1   5        9.85       13.15      1.66 o 
  -4   1   5       58.04       62.78      1.69 o 
  -3   1   5      449.52      463.83      4.88 o 
  -2   1   5      771.25      796.35     12.30 o 
  -1   1   5      103.35      102.76      1.27 o 
   0   1   5       71.88       62.97      2.08 o 
   1   1   5      503.47      480.47      6.91 o 
   2   1   5      105.31       92.14      1.75 o 
   3   1   5        3.37        3.44      0.50 o 
   4   1   5        0.96        0.73      0.39 o 
   5   1   5       14.17       13.41      1.02 o 
   6   1   5        0.71        0.83      0.50 o 
   7   1   5        2.32        2.14      0.79 o 
   8   1   5        3.27        3.42      0.82 o 
  -7   2   5        2.73        2.60      1.39 o 
  -6   2   5        2.22        3.27      1.34 o 
  -4   2   5        0.86        0.10      0.37 o 
  -3   2   5       73.28       73.63      3.23 o 
  -2   2   5       73.20       80.10      1.65 o 
  -1   2   5     1498.39     1482.46     11.62 o 
   0   2   5     1179.16     1141.26     15.24 o 
   1   2   5        4.11        6.59      0.55 o 
   2   2   5      445.49      462.31      4.73 o 
   3   2   5      194.40      200.70      2.85 o 
   4   2   5      661.09      645.84      7.85 o 
   5   2   5       60.87       53.78      1.87 o 
   6   2   5      132.14      120.49      3.00 o 
   7   2   5       11.87       13.10      1.29 o 
   8   2   5        2.68        2.08      0.79 o 
  -7   3   5        3.36        4.29      1.61 o 
  -6   3   5        1.22        0.52      1.11 o 
  -5   3   5       30.98       29.95      2.45 o 
  -4   3   5        0.53        0.81      0.46 o 
  -3   3   5       45.85       47.46      1.54 o 
  -2   3   5        1.80        1.22      0.33 o 
  -1   3   5      210.59      227.51      2.57 o 
   0   3   5       43.06       37.68      0.97 o 
   1   3   5        6.06        8.97      0.99 o 
   2   3   5        2.06        1.63      0.37 o 
   3   3   5       14.68       14.94      0.82 o 
   4   3   5       48.52       47.86      2.35 o 
   5   3   5        9.69       10.48      1.44 o 
   6   3   5      322.21      299.98      6.99 o 
   7   3   5        0.33       -0.57      0.64 o 
   8   3   5       54.59       44.62      3.10 o 
  -6   4   5        0.41        1.26      1.16 o 
  -5   4   5       68.15       77.62      3.86 o 
  -4   4   5        8.66        9.46      0.98 o 
  -3   4   5       68.53       71.27      2.80 o 
  -2   4   5      107.22      103.24      2.29 o 
  -1   4   5       93.96       94.67      2.04 o 
   0   4   5      230.06      232.81      2.74 o 
   1   4   5       21.70       17.52      1.54 o 
   2   4   5      162.88      167.05      4.09 o 
   3   4   5       43.45       49.30      2.35 o 
   4   4   5       12.47       15.09      1.59 o 
   5   4   5       24.40       26.68      2.03 o 
   6   4   5        9.80        9.44      1.64 o 
   7   4   5       24.54       17.09      2.11 o 
   8   4   5       26.03       15.24      2.25 o 
  -6   5   5        0.27       -0.17      1.07 o 
  -5   5   5        2.94        1.54      1.14 o 
  -4   5   5       36.70       34.92      1.71 o 
  -3   5   5        5.55        5.82      1.72 o 
  -2   5   5       28.87       30.99      1.14 o 
  -1   5   5      511.81      483.29      4.67 o 
   0   5   5        0.01        0.88      0.37 o 
   1   5   5       40.25       44.59      2.89 o 
   2   5   5       99.03       99.27      2.45 o 
   3   5   5        1.88        4.34      1.04 o 
   4   5   5        3.00        3.22      1.07 o 
   5   5   5       53.07       54.50      3.02 o 
   6   5   5        0.02       -0.62      0.72 o 
   7   5   5        9.27        8.62      1.78 o 
  -5   6   5        0.76        0.30      0.67 o 
  -4   6   5        1.14        0.62      0.60 o 
  -3   6   5       11.96       13.87      1.65 o 
  -2   6   5       20.04       16.27      1.92 o 
  -1   6   5      288.43      292.99      3.64 o 
   0   6   5       36.35       34.49      1.41 o 
   1   6   5       32.09       33.19      2.58 o 
   2   6   5        2.15        1.68      0.84 o 
   3   6   5       37.58       39.89      1.81 o 
   4   6   5       15.70       20.34      2.03 o 
   5   6   5        1.97        1.46      0.94 o 
   6   6   5        6.07        6.49      1.59 o 
   7   6   5       10.02        6.49      1.64 o 
  -4   7   5        2.70        0.75      0.74 o 
  -3   7   5        0.92        1.15      0.64 o 
  -2   7   5       25.08       27.61      1.69 o 
  -1   7   5        0.19        0.41      0.63 o 
   0   7   5       17.48       18.46      2.08 o 
   1   7   5       63.02       67.48      2.25 o 
   2   7   5        5.69        4.39      0.92 o 
   3   7   5        0.39        0.15      0.66 o 
   4   7   5        2.53        3.47      0.90 o 
   5   7   5        0.89        0.97      0.79 o 
   6   7   5        1.99       -0.42      0.94 o 
  -3   8   5       12.03       14.84      2.11 o 
  -2   8   5        0.12        0.45      0.82 o 
  -1   8   5        0.00        1.41      1.07 o 
   0   8   5        0.22        1.83      1.16 o 
   1   8   5        1.12       -0.17      0.99 o 
   2   8   5        7.80        8.85      1.21 o 
   3   8   5        1.88        2.12      0.92 o 
   4   8   5        1.77        1.42      0.86 o 
   5   8   5        0.20       -0.11      0.71 o 
  -1   9   5        0.34       -1.11      0.77 o 
   0   9   5        0.24        0.40      1.09 o 
   1   9   5        2.08       -0.10      1.07 o 
   2   9   5        7.67        5.40      1.78 o 
   3   9   5       13.66       14.15      1.87 o 
  -3  -8   6        0.59        0.05      1.19 o 
  -2  -8   6        3.73        2.36      1.33 o 
  -1  -8   6        0.50        1.11      0.99 o 
   0  -8   6        0.30        1.46      1.07 o 
   1  -8   6        0.31        0.72      1.04 o 
   2  -8   6        0.30        1.19      0.89 o 
  -5  -7   6        0.52        0.50      1.07 o 
  -4  -7   6        8.38        8.13      1.71 o 
  -3  -7   6        4.05        4.09      1.54 o 
  -2  -7   6        1.89        3.12      0.98 o 
  -1  -7   6       10.49        6.52      1.44 o 
   0  -7   6       46.08       47.29      2.85 o 
   1  -7   6        2.81        1.34      0.97 o 
   2  -7   6        3.63        4.63      1.26 o 
   3  -7   6        1.47        1.59      1.04 o 
   4  -7   6        0.00       -0.27      0.82 o 
  -6  -6   6        4.23        4.26      1.44 o 
  -5  -6   6        0.62        2.75      1.29 o 
  -4  -6   6        4.47        4.93      0.99 o 
  -3  -6   6        0.17       -0.38      0.59 o 
  -2  -6   6       12.74       13.82      1.21 o 
  -1  -6   6        0.46        0.47      0.62 o 
   0  -6   6      407.70      395.99      7.85 o 
   1  -6   6      187.36      177.03      5.00 o 
   2  -6   6       55.46       59.43      2.95 o 
   3  -6   6        0.60        0.84      0.74 o 
   4  -6   6        6.66        7.95      1.49 o 
   5  -6   6        0.52        0.74      0.89 o 
  -6  -5   6        0.10        0.82      1.07 o 
  -5  -5   6        0.37        1.04      1.02 o 
  -4  -5   6        1.08        0.94      0.63 o 
  -3  -5   6        2.43        1.64      0.90 o 
  -2  -5   6       12.89       14.81      0.77 o 
  -1  -5   6        1.27        0.26      0.74 o 
   0  -5   6        0.02        0.82      0.59 o 
   1  -5   6      552.85      521.20      8.72 o 
   2  -5   6      113.48      109.13      3.74 o 
   3  -5   6       29.69       32.45      2.21 o 
   4  -5   6        8.95        8.45      1.49 o 
   5  -5   6        0.68       -0.62      0.62 o 
   6  -5   6        3.94        1.07      0.97 o 
  -7  -4   6        0.06        1.31      1.24 o 
  -6  -4   6        5.01        8.87      1.78 o 
  -5  -4   6        6.13        7.40      1.51 o 
  -4  -4   6       15.65       14.81      1.71 o 
  -3  -4   6       10.35       10.40      0.94 o 
  -2  -4   6        0.32        1.16      0.40 o 
  -1  -4   6       63.13       63.52      1.79 o 
   0  -4   6      229.66      219.87      4.51 o 
   1  -4   6       13.71       11.94      1.19 o 
   2  -4   6       16.16       15.31      1.41 o 
   3  -4   6        0.29       -0.25      0.47 o 
   4  -4   6        4.23        3.52      1.07 o 
   5  -4   6        1.14        1.29      0.89 o 
   6  -4   6       20.43       24.63      2.48 o 
   7  -4   6        8.40        9.36      1.91 o 
  -7  -3   6        4.10        4.01      1.46 o 
  -5  -3   6       55.76       58.76      3.00 o 
  -4  -3   6        4.25        3.31      0.65 o 
  -3  -3   6      113.31      122.44      2.59 o 
  -2  -3   6       42.75       39.26      1.07 o 
  -1  -3   6      281.63      298.97      3.91 o 
   0  -3   6        8.63        8.50      1.19 o 
   1  -3   6        4.66        4.31      0.74 o 
   2  -3   6       11.05       11.15      1.16 o 
   3  -3   6        2.22        2.58      0.77 o 
   4  -3   6        1.55        1.39      0.72 o 
   5  -3   6        2.73        3.10      1.02 o 
   6  -3   6        2.05        1.11      0.89 o 
   7  -3   6        9.76        9.84      1.86 o 
  -6  -2   6        6.39       10.58      1.71 o 
  -5  -2   6        0.98        0.25      0.79 o 
  -4  -2   6        1.50        3.25      0.99 o 
  -3  -2   6       50.76       50.04      1.65 o 
  -2  -2   6       10.06       12.37      0.57 o 
  -1  -2   6      334.38      378.73      3.42 o 
   0  -2   6       48.29       52.94      1.13 o 
   1  -2   6       24.43       23.44      1.24 o 
   2  -2   6        6.00        6.99      0.89 o 
   3  -2   6       71.57       73.06      2.70 o 
   4  -2   6       41.67       41.32      2.28 o 
   5  -2   6        5.55        4.73      1.09 o 
   6  -2   6        3.50        3.59      1.16 o 
   7  -2   6        7.75        8.35      1.76 o 
  -7  -1   6        7.36        8.52      1.83 o 
  -6  -1   6        3.78        2.03      1.14 o 
  -5  -1   6       10.18        7.04      1.39 o 
  -4  -1   6      156.64      164.13      4.73 o 
  -3  -1   6      301.17      283.13      4.81 o 
  -2  -1   6       31.47       28.40      2.56 o 
  -1  -1   6      474.56      464.65      5.28 o 
   0  -1   6      321.02      323.59      2.97 o 
   1  -1   6        3.58        4.89      0.50 o 
   2  -1   6       24.13       26.66      1.44 o 
   3  -1   6      276.97      264.38      5.35 o 
   4  -1   6      152.87      160.28      2.73 o 
   5  -1   6       31.32       31.49      2.18 o 
   6  -1   6       16.78       18.04      1.96 o 
   7  -1   6       37.40       38.72      2.87 o 
   8  -1   6        7.00        6.12      1.66 o 
  -7   0   6        0.76        2.23      1.34 o 
  -6   0   6        6.22        6.74      1.56 o 
  -5   0   6       36.81       34.83      2.45 o 
  -4   0   6      170.75      188.63      5.20 o 
  -3   0   6       31.80       33.44      2.03 o 
  -2   0   6       86.14       81.46      4.26 o 
  -1   0   6      591.52      584.74      4.86 o 
   0   0   6        5.69        8.14      0.43 o 
   1   0   6        0.01        2.25      1.30 o 
   2   0   6      132.26      138.04      3.22 o 
   3   0   6        0.30        0.62      0.33 o 
   4   0   6        1.28        1.42      0.45 o 
   5   0   6        6.61        6.64      1.85 o 
   6   0   6        2.04        1.56      0.58 o 
   7   0   6        2.63        1.96      1.14 o 
   8   0   6        0.31        0.62      0.99 o 
  -7   1   6        5.04        4.98      1.64 o 
  -6   1   6       13.50       11.74      1.86 o 
  -5   1   6        1.93        0.64      0.89 o 
  -4   1   6        6.20        4.51      1.11 o 
  -3   1   6        0.21        0.97      0.59 o 
  -2   1   6       34.93       25.58      1.04 o 
  -1   1   6       86.70       88.16      1.14 o 
   0   1   6      570.35      592.18      5.45 o 
   1   1   6      999.89      960.01     12.93 o 
   2   1   6        1.43        0.75      0.35 o 
   3   1   6      228.26      218.34      2.59 o 
   4   1   6        1.00        0.68      0.46 o 
   5   1   6        2.12        3.21      0.89 o 
   6   1   6        4.32        5.20      0.84 o 
   7   1   6        0.01       -0.19      0.71 o 
   8   1   6        1.51        1.46      1.07 o 
  -7   2   6        7.18        9.09      2.06 o 
  -6   2   6       42.30       55.07      3.37 o 
  -5   2   6       10.44       12.41      1.83 o 
  -4   2   6        0.06        0.74      0.74 o 
  -3   2   6       67.10       67.34      1.66 o 
  -2   2   6       76.09       72.98      1.33 o 
  -1   2   6       94.85       89.73      2.12 o 
   0   2   6     1009.31      993.60      6.97 o 
   1   2   6      253.35      231.18      3.14 o 
   2   2   6       14.27       10.32      0.73 o 
   3   2   6      235.08      242.23      3.35 o 
   4   2   6       54.72       50.73      1.29 o 
   5   2   6       26.21       25.26      1.35 o 
   6   2   6        2.72        2.69      0.76 o 
   7   2   6       14.96       12.23      1.24 o 
   8   2   6        0.23        0.65      1.02 o 
  -7   3   6        2.29        3.74      1.56 o 
  -6   3   6       33.85       40.85      3.15 o 
  -5   3   6       67.60       80.02      3.91 o 
  -4   3   6       16.15       17.39      1.88 o 
  -3   3   6       45.45       43.64      1.94 o 
  -2   3   6        8.57        7.75      0.65 o 
  -1   3   6       21.04       22.02      0.83 o 
   0   3   6        0.10        0.42      0.28 o 
   1   3   6      324.54      326.67      5.77 o 
   2   3   6      447.99      444.75      9.28 o 
   3   3   6       32.01       30.58      2.56 o 
   4   3   6       11.61       11.54      1.36 o 
   5   3   6        7.77        7.18      1.29 o 
   6   3   6       25.96       24.67      2.18 o 
   7   3   6       17.80       19.27      2.03 o 
   8   3   6       79.93       71.60      3.72 o 
  -6   4   6        0.24       -1.16      1.04 o 
  -5   4   6        1.12        0.40      1.04 o 
  -4   4   6        0.06       -0.67      0.74 o 
  -3   4   6        2.95        2.00      0.59 o 
  -2   4   6       11.14       12.11      0.76 o 
  -1   4   6        0.32        0.82      0.34 o 
   0   4   6      128.65      129.25      3.09 o 
   1   4   6       85.09       88.36      1.65 o 
   2   4   6       22.95       23.14      1.64 o 
   3   4   6        0.21        0.15      0.59 o 
   4   4   6        1.24        0.87      0.77 o 
   5   4   6        1.02        3.89      1.09 o 
   6   4   6        0.38        1.91      1.02 o 
   7   4   6        1.26        0.59      0.97 o 
   8   4   6       85.17       60.45      3.54 o 
  -5   5   6       11.66       10.31      1.98 o 
  -4   5   6        0.59        0.41      0.56 o 
  -3   5   6      260.70      262.81      6.54 o 
  -2   5   6       67.00       64.33      1.93 o 
  -1   5   6      276.50      270.85      4.75 o 
   0   5   6       60.25       55.66      1.44 o 
   1   5   6       47.81       50.20      1.34 o 
   2   5   6       19.29       18.14      1.21 o 
   3   5   6        5.29        4.11      1.04 o 
   4   5   6       45.52       49.70      2.73 o 
   5   5   6        1.65        2.50      1.07 o 
   6   5   6        0.81        0.05      0.84 o 
   7   5   6       12.72       13.33      2.08 o 
  -5   6   6        0.62        2.43      1.36 o 
  -4   6   6        0.16        0.59      0.66 o 
  -3   6   6        6.97        4.74      1.37 o 
  -2   6   6       77.70       78.05      2.51 o 
  -1   6   6      108.42      113.78      2.39 o 
   0   6   6       31.62       34.05      1.29 o 
   1   6   6       72.40       77.05      1.81 o 
   2   6   6        0.58        0.64      0.68 o 
   3   6   6        7.10        8.17      1.06 o 
   4   6   6        3.86        2.95      1.07 o 
   5   6   6       17.51       17.66      2.11 o 
   6   6   6        0.68        1.98      0.99 o 
   7   6   6        1.37        0.94      1.11 o 
  -4   7   6        4.89        5.48      1.86 o 
  -3   7   6        0.09        0.26      0.59 o 
  -2   7   6        0.36       -0.18      0.54 o 
  -1   7   6        0.61        0.49      0.81 o 
   0   7   6      124.21      125.82      2.49 o 
   1   7   6       57.50       57.00      2.16 o 
   2   7   6        1.94        2.35      0.80 o 
   3   7   6        0.22        0.32      1.08 o 
   4   7   6        0.52       -0.23      0.69 o 
   5   7   6       13.40       13.65      2.12 o 
   6   7   6        0.42        0.74      0.97 o 
  -2   8   6        2.25        0.65      0.67 o 
  -1   8   6        0.05       -0.15      0.84 o 
   0   8   6       10.10       11.07      1.93 o 
   1   8   6        0.26        1.11      1.39 o 
   2   8   6        1.07        2.27      0.88 o 
   3   8   6        9.57       10.47      1.36 o 
   4   8   6        0.05        0.40      0.74 o 
   5   8   6        0.00        0.34      1.26 o 
   0   9   6        0.75        1.78      1.26 o 
   1   9   6        0.29        1.14      1.24 o 
   2   9   6        1.83        2.13      1.51 o 
   3   9   6        0.09        0.98      0.80 o 
  -3  -8   7        0.56        1.14      1.44 o 
  -2  -8   7        3.11        3.49      1.61 o 
  -1  -8   7        1.78        2.76      0.92 o 
   0  -8   7        0.11        0.40      0.84 o 
   1  -8   7        0.89        1.86      1.09 o 
   2  -8   7        7.30       11.77      1.98 o 
  -4  -7   7        4.73        5.45      1.14 o 
  -3  -7   7       13.94       12.41      2.13 o 
  -2  -7   7        3.89        2.95      1.41 o 
  -1  -7   7       18.80       20.10      3.36 o 
   0  -7   7        5.71        7.13      1.44 o 
   1  -7   7        0.78        1.73      0.94 o 
   2  -7   7        0.03        1.09      0.92 o 
   3  -7   7        0.64        0.02      0.79 o 
   4  -7   7        0.32        0.25      0.92 o 
  -5  -6   7       17.02       16.97      2.33 o 
  -4  -6   7        1.61        0.74      0.77 o 
  -3  -6   7       10.16        9.76      1.20 o 
  -2  -6   7       57.88       47.64      3.15 o 
  -1  -6   7        0.22        0.62      0.61 o 
   0  -6   7       34.17       33.12      2.21 o 
   1  -6   7       19.87       16.65      1.78 o 
   2  -6   7       49.76       49.15      2.77 o 
   3  -6   7        0.01        1.09      0.87 o 
   4  -6   7        3.28        1.68      1.02 o 
   5  -6   7        2.35        4.21      1.34 o 
  -6  -5   7       29.38       29.63      2.95 o 
  -5  -5   7        8.13        9.73      1.31 o 
  -4  -5   7        1.95        2.62      0.80 o 
  -3  -5   7        9.54       13.65      1.88 o 
  -2  -5   7        2.68        2.50      0.85 o 
  -1  -5   7        5.97        4.68      0.77 o 
   0  -5   7        0.11       -0.05      0.55 o 
   1  -5   7       83.89       83.79      3.15 o 
   2  -5   7      118.34      112.32      3.86 o 
   3  -5   7       86.61       79.75      3.44 o 
   4  -5   7       89.18       95.50      3.96 o 
   5  -5   7        0.40       -0.40      0.74 o 
   6  -5   7        1.57        4.31      1.44 o 
  -6  -4   7        2.49        3.94      1.34 o 
  -5  -4   7       10.62       11.74      1.71 o 
  -4  -4   7       74.59       78.86      3.59 o 
  -3  -4   7        0.82        0.85      0.54 o 
  -2  -4   7       36.82       37.95      1.65 o 
  -1  -4   7       18.92       18.61      0.93 o 
   0  -4   7      160.68      159.24      2.98 o 
   1  -4   7       33.81       25.39      1.66 o 
   2  -4   7       26.93       25.24      1.78 o 
   3  -4   7      135.96      137.35      4.26 o 
   4  -4   7       29.94       32.83      2.28 o 
   5  -4   7        6.88        8.27      1.56 o 
   6  -4   7        2.37        2.48      1.14 o 
  -7  -3   7       32.39       29.88      2.92 o 
  -6  -3   7       98.88      109.92      4.51 o 
  -5  -3   7       16.04       16.15      1.91 o 
  -4  -3   7        1.29        0.54      0.52 o 
  -3  -3   7       34.39       35.34      1.52 o 
  -2  -3   7        1.39        0.88      0.51 o 
  -1  -3   7       69.56       66.28      1.41 o 
   0  -3   7        7.67        8.54      0.71 o 
   1  -3   7        6.44        8.50      0.97 o 
   2  -3   7       23.33       24.13      1.59 o 
   3  -3   7        1.65        1.78      0.79 o 
   4  -3   7        5.37        6.69      1.26 o 
   5  -3   7        1.69        1.66      0.94 o 
   6  -3   7        2.08        2.35      1.07 o 
   7  -3   7        0.82       -0.55      0.84 o 
  -6  -2   7      121.67      122.68      4.81 o 
  -5  -2   7       87.28       89.04      3.82 o 
  -4  -2   7       33.39       33.47      2.35 o 
  -3  -2   7       10.61       10.78      0.96 o 
  -2  -2   7      108.42      112.35      2.54 o 
  -1  -2   7      200.46      200.97      2.30 o 
   0  -2   7        3.45        2.33      0.41 o 
   1  -2   7      778.68      841.34      7.90 o 
   2  -2   7        0.14        0.02      0.40 o 
   3  -2   7       25.47       25.22      1.68 o 
   4  -2   7       31.86       31.83      2.11 o 
   5  -2   7        0.43        0.59      0.72 o 
   6  -2   7        1.30        1.34      0.82 o 
   7  -2   7        0.44        0.64      0.92 o 
  -7  -1   7        8.42        9.02      1.83 o 
  -6  -1   7        4.36        2.45      1.29 o 
  -5  -1   7       25.86       27.80      2.35 o 
  -4  -1   7        0.60       -0.40      0.64 o 
  -3  -1   7       14.30       14.80      1.07 o 
  -2  -1   7       95.79       97.47      2.34 o 
  -1  -1   7        1.67        1.20      0.74 o 
   0  -1   7       25.38       25.10      0.92 o 
   1  -1   7      601.08      610.89      4.28 o 
   2  -1   7      211.66      215.35      3.19 o 
   3  -1   7      220.83      215.71      3.11 o 
   4  -1   7        0.86        1.23      0.46 o 
   5  -1   7        5.70        4.95      1.14 o 
   6  -1   7       30.61       28.29      2.28 o 
   7  -1   7        1.26        1.66      0.99 o 
   8  -1   7        0.76        0.30      1.11 o 
  -7   0   7        0.00       -0.64      1.04 o 
  -6   0   7        0.77        0.74      1.04 o 
  -5   0   7       59.45       60.37      3.30 o 
  -4   0   7        4.48        5.95      1.29 o 
  -3   0   7       35.83       38.55      2.28 o 
  -2   0   7      440.41      449.77      5.54 o 
  -1   0   7       74.49       68.83      1.75 o 
   0   0   7       17.23       14.70      0.70 o 
   1   0   7      576.61      555.02      3.95 o 
   2   0   7      352.38      359.36      3.41 o 
   3   0   7       42.83       45.72      1.26 o 
   4   0   7        2.54        1.73      0.51 o 
   5   0   7        0.73        0.76      0.46 o 
   6   0   7       11.09       12.05      1.09 o 
   7   0   7        8.01        8.72      1.76 o 
   8   0   7        8.46        7.88      1.86 o 
  -7   1   7        6.58       10.16      2.13 o 
  -6   1   7        2.98        2.16      1.19 o 
  -5   1   7        2.70        1.54      1.04 o 
  -4   1   7        0.09       -0.35      0.67 o 
  -3   1   7        0.00       -0.17      0.57 o 
  -2   1   7      339.20      337.34      6.69 o 
  -1   1   7      209.87      192.97      2.01 o 
   0   1   7      357.03      366.88      3.63 o 
   2   1   7        3.55        4.17      0.46 o 
   3   1   7      112.91      111.35      1.86 o 
   4   1   7       20.05       22.86      1.17 o 
   5   1   7        1.07        0.48      0.79 o 
   6   1   7        0.00        0.35      0.48 o 
   7   1   7        0.57        0.21      0.55 o 
   8   1   7        0.02       -0.17      0.94 o 
  -7   2   7        3.39        4.21      1.61 o 
  -6   2   7       18.29       22.94      2.63 o 
  -5   2   7       10.45       15.26      2.01 o 
  -4   2   7       42.93       38.80      2.60 o 
  -3   2   7        0.03        0.84      0.64 o 
  -2   2   7        1.45        5.55      2.26 o 
  -1   2   7      128.52      127.92      1.81 o 
   0   2   7       26.08       32.15      0.94 o 
   1   2   7       11.21       11.25      0.63 o 
   2   2   7       58.34       52.87      1.59 o 
   3   2   7       38.99       39.82      1.39 o 
   4   2   7        0.15        0.08      0.33 o 
   5   2   7       65.27       62.72      2.06 o 
   6   2   7        2.14        0.87      0.53 o 
   7   2   7        0.84       -0.16      0.66 o 
   8   2   7        0.84        0.89      0.79 o 
  -6   3   7        0.12        0.87      1.21 o 
  -5   3   7        3.10        3.99      1.34 o 
  -3   3   7       38.89       40.68      2.50 o 
  -2   3   7        2.63        3.05      0.44 o 
  -1   3   7       22.72       18.72      0.80 o 
   0   3   7       30.07       29.22      0.96 o 
   1   3   7      113.11      111.97      1.80 o 
   2   3   7      287.12      277.86      3.82 o 
   3   3   7       22.46       20.82      1.06 o 
   4   3   7       10.29       12.09      1.41 o 
   5   3   7        0.01        0.72      0.74 o 
   6   3   7       64.17       63.02      3.15 o 
   7   3   7        0.02        0.12      0.84 o 
   8   3   7        1.73        1.78      1.16 o 
  -6   4   7        0.79        0.17      1.31 o 
  -5   4   7        1.97        1.36      1.19 o 
  -4   4   7       36.11       40.43      2.87 o 
  -3   4   7      129.30      127.44      4.56 o 
  -2   4   7       44.77       46.51      1.40 o 
  -1   4   7       57.89       55.29      1.52 o 
   0   4   7       24.70       21.37      0.92 o 
   1   4   7       34.03       35.32      1.11 o 
   2   4   7       62.40       61.51      2.68 o 
   3   4   7       23.02       21.53      1.76 o 
   4   4   7       46.54       50.02      2.65 o 
   5   4   7        4.75        3.42      1.07 o 
   6   4   7        1.44        0.10      0.84 o 
   7   4   7        1.41        1.78      1.16 o 
  -5   5   7        1.25        1.04      1.24 o 
  -4   5   7        0.45        1.02      1.07 o 
  -3   5   7       10.14        8.68      1.01 o 
  -2   5   7        4.39        5.27      0.67 o 
  -1   5   7        1.59        2.55      0.51 o 
   0   5   7       52.82       51.56      1.44 o 
   1   5   7       27.02       23.96      1.04 o 
   2   5   7       93.30       91.02      2.50 o 
   3   5   7       23.62       25.32      1.96 o 
   4   5   7       14.38       12.29      1.66 o 
   5   5   7        0.02        0.52      0.82 o 
   6   5   7        0.01       -0.17      0.69 o 
   7   5   7        0.53       -0.40      0.97 o 
  -4   6   7        0.33        1.21      1.07 o 
  -3   6   7        4.52        4.99      0.92 o 
  -2   6   7       11.03       12.02      1.17 o 
  -1   6   7      181.58      186.14      2.97 o 
   0   6   7       66.45       68.92      1.79 o 
   1   6   7      396.41      402.82      4.51 o 
   2   6   7        0.72        1.14      0.66 o 
   3   6   7       11.76        8.59      1.78 o 
   4   6   7        0.63        0.30      0.79 o 
   5   6   7        0.81       -0.59      0.84 o 
   6   6   7        3.34        2.92      1.16 o 
   7   6   7        6.18        4.73      1.61 o 
  -3   7   7        0.01        0.26      0.88 o 
  -2   7   7        1.18        0.76      0.62 o 
  -1   7   7        5.60        5.97      0.97 o 
   0   7   7       16.80       16.46      1.44 o 
   1   7   7      133.39      132.60      8.20 o 
   2   7   7       55.24       53.75      2.24 o 
   3   7   7        0.35        0.20      0.70 o 
   4   7   7        0.32        0.83      0.74 o 
   5   7   7        0.18        0.59      0.76 o 
   6   7   7        0.23        0.72      0.94 o 
  -2   8   7        0.00       -0.01      0.61 o 
  -1   8   7        4.01        4.00      0.95 o 
   0   8   7        2.76        4.61      1.56 o 
   1   8   7        0.77       -0.43      0.68 o 
   2   8   7       56.07       60.95      2.50 o 
   3   8   7       19.45       23.83      4.17 o 
   4   8   7        3.08        3.57      1.01 o 
   1   9   7        0.00        0.94      1.24 o 
   2   9   7        1.10        1.64      1.44 o 
  -2  -8   8        0.66        0.97      1.31 o 
  -1  -8   8        0.56        0.12      1.16 o 
   0  -8   8        0.37       -0.58      0.66 o 
   1  -8   8        0.19        2.18      1.16 o 
  -4  -7   8        0.05        0.51      0.93 o 
  -3  -7   8        6.36        6.54      1.76 o 
  -2  -7   8        2.90        3.69      1.56 o 
  -1  -7   8        2.62        0.02      1.14 o 
   0  -7   8        5.77        6.53      1.12 o 
   1  -7   8        0.87        0.55      0.77 o 
   2  -7   8        0.40        1.26      1.02 o 
   3  -7   8        0.58        0.79      0.87 o 
  -5  -6   8       29.74       35.01      3.15 o 
  -4  -6   8        8.09        7.74      1.23 o 
  -3  -6   8       18.69       16.58      1.51 o 
  -2  -6   8        1.35        4.66      1.51 o 
  -1  -6   8        0.42       -0.69      0.94 o 
   0  -6   8       36.98       33.02      1.75 o 
   1  -6   8       36.17       34.01      2.28 o 
   2  -6   8       27.05       28.02      2.18 o 
   3  -6   8        1.23        1.78      1.04 o 
   4  -6   8        1.98        1.39      1.02 o 
  -6  -5   8        2.57        0.22      1.11 o 
  -5  -5   8        2.69        2.27      1.39 o 
  -4  -5   8       35.01       33.74      2.70 o 
  -3  -5   8        3.71        4.88      1.46 o 
  -2  -5   8        5.56        7.44      1.30 o 
  -1  -5   8        6.84        2.75      0.84 o 
   0  -5   8       54.92       46.60      1.90 o 
   1  -5   8       12.67       11.97      1.46 o 
   2  -5   8      243.76      239.93      5.92 o 
   3  -5   8       67.01       75.83      3.44 o 
   4  -5   8        1.11        0.42      0.82 o 
   5  -5   8        0.25        1.39      0.94 o 
  -5  -4   8        8.29        9.34      1.76 o 
  -4  -4   8       57.33       60.52      3.32 o 
  -3  -4   8       10.22        8.63      1.04 o 
  -2  -4   8       65.02       62.62      2.21 o 
  -1  -4   8       35.38       33.37      1.69 o 
   0  -4   8       13.37       10.58      0.91 o 
   1  -4   8        0.55        0.60      0.45 o 
   2  -4   8        1.64        0.89      0.74 o 
   3  -4   8      224.94      224.72      5.70 o 
   4  -4   8        1.68        2.03      0.97 o 
   5  -4   8        4.14        4.09      1.24 o 
   6  -4   8       23.53       20.59      2.40 o 
  -6  -3   8        2.30        1.68      1.21 o 
  -5  -3   8        3.21        3.59      1.31 o 
  -4  -3   8        4.57        2.89      1.26 o 
  -3  -3   8        6.49        7.83      0.96 o 
  -2  -3   8      261.50      262.55      8.60 o 
  -1  -3   8        0.89        0.69      0.97 o 
   0  -3   8       92.06       89.96      1.78 o 
   1  -3   8       16.14       17.18      1.06 o 
   2  -3   8      138.02      139.43      3.86 o 
   3  -3   8       28.85       32.18      2.08 o 
   4  -3   8        4.86        4.24      1.14 o 
   5  -3   8        7.05        9.17      1.64 o 
   6  -3   8        1.20        2.92      1.21 o 
   7  -3   8        0.22        0.32      0.92 o 
  -7  -2   8        3.01        4.01      1.49 o 
  -6  -2   8       16.99       19.32      2.28 o 
  -5  -2   8       34.17       32.33      2.55 o 
  -4  -2   8      153.67      153.34      3.35 o 
  -3  -2   8      202.96      202.36      3.80 o 
  -2  -2   8       31.80       31.02      1.73 o 
  -1  -2   8      114.34      128.07      2.86 o 
   0  -2   8       10.55        9.33      0.61 o 
   1  -2   8      226.23      219.61      2.60 o 
   2  -2   8       29.31       28.25      0.94 o 
   3  -2   8        2.61        3.77      0.94 o 
   4  -2   8        5.28        4.11      1.04 o 
   5  -2   8        0.55        1.76      0.87 o 
   6  -2   8        0.56        0.47      0.89 o 
   7  -2   8        1.33        0.25      0.89 o 
  -7  -1   8        2.75        3.89      1.68 o 
  -6  -1   8        0.59        0.59      1.07 o 
  -5  -1   8       48.15       49.23      3.10 o 
  -4  -1   8      145.97      140.05      4.78 o 
  -3  -1   8       71.53       68.48      2.18 o 
  -2  -1   8       65.54       61.14      1.95 o 
  -1  -1   8       37.14       37.63      1.51 o 
   0  -1   8      262.58      270.84      2.49 o 
   1  -1   8       43.84       38.13      0.97 o 
   2  -1   8       11.99       13.50      0.77 o 
   3  -1   8      307.40      318.92      3.44 o 
   4  -1   8        5.41        5.78      0.77 o 
   5  -1   8       33.72       31.61      2.23 o 
   6  -1   8        0.02        0.30      0.79 o 
   7  -1   8        0.28        1.71      1.16 o 
  -7   0   8        0.43       -1.41      1.07 o 
  -6   0   8       19.70       19.13      2.33 o 
  -5   0   8        6.54        7.04      1.56 o 
  -4   0   8        0.55       -0.92      0.69 o 
  -3   0   8       28.26       27.94      2.08 o 
  -2   0   8       19.04       17.34      1.17 o 
  -1   0   8       82.48       81.52      1.77 o 
   0   0   8       11.61       12.71      0.73 o 
   1   0   8       20.57       20.76      0.74 o 
   2   0   8       50.75       50.24      1.07 o 
   3   0   8      115.09      114.42      1.91 o 
   4   0   8       60.32       55.68      1.76 o 
   5   0   8      105.57      102.36      2.53 o 
   6   0   8        5.32        6.17      1.46 o 
   7   0   8        0.19        1.68      1.07 o 
   8   0   8        0.64        0.89      1.04 o 
  -7   1   8        1.37        0.89      1.26 o 
  -6   1   8       62.12       78.83      4.24 o 
  -5   1   8        1.79        2.95      1.24 o 
  -4   1   8       31.10       29.83      2.35 o 
  -3   1   8      118.48      111.73      4.06 o 
  -2   1   8        8.56       10.21      1.36 o 
  -1   1   8       20.00       18.40      0.86 o 
   0   1   8       84.71       91.36      1.74 o 
   1   1   8      287.90      293.19      3.25 o 
   2   1   8        3.51        4.03      0.41 o 
   3   1   8       54.27       54.01      1.13 o 
   4   1   8      123.62      124.86      2.20 o 
   5   1   8        0.76        0.16      0.47 o 
   6   1   8        0.49        0.50      0.77 o 
   7   1   8        1.07        1.08      1.52 o 
   8   1   8        0.07       -0.07      1.04 o 
  -6   2   8       24.98       26.23      2.75 o 
  -5   2   8       57.72       60.84      3.54 o 
  -4   2   8        3.04        1.71      1.02 o 
  -3   2   8       23.44       21.83      2.01 o 
  -2   2   8       17.84       22.50      1.21 o 
  -1   2   8        3.65        2.80      0.74 o 
   0   2   8      182.25      176.43      2.04 o 
   1   2   8       40.83       37.67      1.09 o 
   2   2   8      260.66      267.43      3.00 o 
   3   2   8      144.13      149.13      2.84 o 
   4   2   8        0.70        0.02      0.34 o 
   5   2   8        3.85        3.75      1.10 o 
   6   2   8        0.20        0.16      0.51 o 
   7   2   8        1.99        2.29      0.74 o 
   8   2   8        0.16       -0.28      0.67 o 
  -6   3   8       17.46       20.59      2.68 o 
  -5   3   8        4.42        4.48      1.49 o 
  -4   3   8        0.01        2.30      1.11 o 
  -3   3   8      106.19      110.67      4.26 o 
  -2   3   8       97.27       90.66      2.42 o 
  -1   3   8       61.42       55.15      1.34 o 
   0   3   8       42.74       44.82      1.51 o 
   1   3   8      106.97      112.76      1.93 o 
   2   3   8      240.47      250.50      2.91 o 
   3   3   8       38.27       40.69      2.49 o 
   4   3   8        1.03        0.74      0.74 o 
   5   3   8        7.24        7.85      1.36 o 
   6   3   8        0.00       -0.07      0.74 o 
   7   3   8        0.70       -0.35      0.82 o 
   8   3   8        6.22        4.91      1.44 o 
  -5   4   8       35.96       42.61      3.30 o 
  -4   4   8       16.83       13.92      2.01 o 
  -3   4   8       43.26       41.74      2.77 o 
  -2   4   8       51.67       58.53      2.03 o 
  -1   4   8      206.62      179.97      2.64 o 
   0   4   8       27.53       25.96      1.16 o 
   1   4   8       20.71       21.14      0.97 o 
   2   4   8       65.17       63.54      2.80 o 
   3   4   8       71.26       68.06      3.34 o 
   4   4   8       32.15       30.67      2.13 o 
   5   4   8        0.30        0.89      0.89 o 
   6   4   8        0.94        0.45      0.79 o 
   7   4   8        1.18        1.14      1.11 o 
  -5   5   8        1.52        3.37      1.46 o 
  -4   5   8        0.94        1.19      1.11 o 
  -3   5   8        0.01       -0.02      0.94 o 
  -2   5   8        3.43        5.41      1.04 o 
  -1   5   8       81.87       72.12      1.77 o 
   0   5   8        0.97        1.39      0.50 o 
   1   5   8      129.48      126.50      2.28 o 
   2   5   8        6.37        5.88      0.92 o 
   3   5   8       57.56       51.83      2.75 o 
   4   5   8       14.33       12.91      1.68 o 
   5   5   8       10.58        9.71      1.66 o 
   6   5   8        1.89        0.94      0.92 o 
   7   5   8        0.02       -0.12      0.99 o 
  -4   6   8        8.76       13.06      2.18 o 
  -3   6   8       12.09       13.06      2.03 o 
  -2   6   8        0.99        1.56      0.57 o 
  -1   6   8      110.15      113.39      2.36 o 
   0   6   8       36.76       42.79      1.49 o 
   1   6   8       11.43       10.09      1.15 o 
   2   6   8       49.74       51.34      2.08 o 
   3   6   8        2.52        0.75      1.55 o 
   4   6   8        6.22        5.65      1.39 o 
   5   6   8        3.92        0.72      0.94 o 
   6   6   8        5.32        5.80      1.61 o 
  -3   7   8        7.09        8.13      1.81 o 
  -2   7   8        1.46        1.85      0.75 o 
  -1   7   8        0.57        0.65      0.74 o 
   0   7   8       30.98       33.05      2.16 o 
   1   7   8        6.63        7.27      1.11 o 
   2   7   8        5.97        5.17      1.05 o 
   3   7   8      154.73      163.56      4.00 o 
   4   7   8        0.91        1.29      0.76 o 
   5   7   8        4.81        3.99      1.34 o 
  -1   8   8        0.21        0.87      0.79 o 
   0   8   8        0.01       -0.55      1.04 o 
   1   8   8        2.45        3.34      0.96 o 
   2   8   8        3.99        7.91      1.30 o 
   3   8   8       31.92       31.11      2.39 o 
   4   8   8        9.43        9.83      1.40 o 
  -3  -7   9        1.68        2.70      1.56 o 
  -2  -7   9        1.99        2.13      1.46 o 
  -1  -7   9        1.10        1.29      1.31 o 
   0  -7   9        3.57        4.41      1.64 o 
   1  -7   9        0.00        0.84      0.94 o 
   2  -7   9        0.49        1.19      1.02 o 
   3  -7   9        1.28        0.15      0.87 o 
  -4  -6   9        1.00        0.05      1.24 o 
  -3  -6   9       11.84       12.18      2.35 o 
  -2  -6   9        3.31        1.83      1.34 o 
  -1  -6   9       37.25       39.06      4.26 o 
   0  -6   9        2.59        4.19      1.54 o 
   1  -6   9        0.16        0.95      1.64 o 
   2  -6   9        1.87        2.30      0.94 o 
   3  -6   9        0.12       -0.05      0.74 o 
   4  -6   9        0.61       -0.12      0.89 o 
  -5  -5   9        0.61        0.30      1.14 o 
  -4  -5   9        0.09       -0.22      1.02 o 
  -3  -5   9       60.99       60.17      3.59 o 
  -2  -5   9       20.14       16.80      1.49 o 
  -1  -5   9        3.01        3.26      0.88 o 
   0  -5   9       22.98       19.82      2.25 o 
   1  -5   9        0.10       -0.24      0.50 o 
   2  -5   9       11.35        7.63      1.36 o 
   3  -5   9       17.49       18.48      2.01 o 
   4  -5   9       63.32       58.84      3.32 o 
   5  -5   9        0.07        1.36      1.02 o 
  -6  -4   9        3.16        1.76      1.21 o 
  -5  -4   9       60.11       64.14      3.72 o 
  -4  -4   9       63.29       62.23      3.54 o 
  -3  -4   9        9.73       11.39      1.21 o 
  -2  -4   9       47.46       44.90      2.02 o 
  -1  -4   9       26.42       26.95      1.66 o 
   0  -4   9        7.31        5.81      0.99 o 
   1  -4   9        0.97        1.98      0.62 o 
   2  -4   9        8.71        9.41      1.36 o 
   3  -4   9        0.01       -0.84      0.74 o 
   4  -4   9      141.13      142.40      4.91 o 
   5  -4   9       56.77       67.09      3.67 o 
   6  -4   9       11.61       15.71      2.25 o 
  -6  -3   9       11.02        9.36      1.88 o 
  -5  -3   9       68.85       71.08      3.82 o 
  -4  -3   9       64.87       67.78      2.41 o 
  -3  -3   9      147.29      149.78      4.92 o 
  -2  -3   9        3.49        4.36      1.28 o 
  -1  -3   9        0.15        0.16      0.51 o 
   0  -3   9       80.40       80.12      2.52 o 
   1  -3   9        3.36        1.60      0.69 o 
   2  -3   9        0.80        1.66      0.60 o 
   3  -3   9       13.79       10.60      1.46 o 
   4  -3   9        7.45        9.66      1.56 o 
   5  -3   9       92.27      103.83      4.34 o 
   6  -3   9        6.72        9.22      1.86 o 
  -6  -2   9       37.41       41.35      3.12 o 
  -5  -2   9       77.54       68.18      3.67 o 
  -4  -2   9      212.25      220.53      4.28 o 
  -3  -2   9        0.63        0.75      0.62 o 
  -2  -2   9       16.29       17.18      1.27 o 
  -1  -2   9       44.04       39.76      3.58 o 
   0  -2   9       30.40       29.12      2.23 o 
   1  -2   9        2.67        2.40      0.46 o 
   2  -2   9       36.28       34.58      1.09 o 
   3  -2   9       17.74       18.13      1.22 o 
   4  -2   9       27.67       26.56      2.06 o 
   5  -2   9        6.83        8.05      1.59 o 
   6  -2   9        0.93        1.11      0.97 o 
   7  -2   9        0.01       -0.64      0.87 o 
  -6  -1   9       14.53       13.75      2.23 o 
  -5  -1   9        0.73        0.42      1.02 o 
  -4  -1   9      179.94      176.59      5.65 o 
  -3  -1   9       17.32       17.14      1.33 o 
  -2  -1   9        6.58        5.24      0.83 o 
  -1  -1   9      325.72      299.55      4.65 o 
   0  -1   9       12.26        9.80      0.72 o 
   1  -1   9      204.19      216.70      2.38 o 
   2  -1   9        9.78        9.85      0.60 o 
   3  -1   9      221.19      232.02      2.95 o 
   4  -1   9       12.54       13.81      1.10 o 
   5  -1   9        0.07       -0.20      0.67 o 
   6  -1   9        4.34        3.49      1.11 o 
   7  -1   9        0.37        1.41      1.19 o 
  -6   0   9        5.22        6.64      1.78 o 
  -5   0   9       32.56       32.16      2.77 o 
  -4   0   9        1.86        0.69      0.97 o 
  -3   0   9       81.65       77.32      3.52 o 
  -2   0   9       69.95       66.13      2.17 o 
  -1   0   9        6.49        7.67      0.90 o 
   0   0   9        2.36        2.62      0.46 o 
   1   0   9        2.11        1.63      0.33 o 
   2   0   9       16.95       16.86      0.72 o 
   3   0   9        4.62        4.51      0.49 o 
   4   0   9       41.25       44.71      1.67 o 
   5   0   9       23.87       22.62      1.35 o 
   6   0   9        3.14        2.85      1.14 o 
   7   0   9       10.51        9.86      1.91 o 
  -6   1   9       13.06       11.20      2.13 o 
  -5   1   9        5.17        3.77      1.34 o 
  -4   1   9       31.36       35.70      2.65 o 
  -3   1   9       12.25        8.20      1.49 o 
  -2   1   9        0.20       -0.02      0.46 o 
  -1   1   9       36.54       37.33      1.67 o 
   0   1   9      174.21      164.20      2.52 o 
   1   1   9      218.88      205.24      2.77 o 
   2   1   9        4.43        4.37      0.49 o 
   3   1   9       95.98       89.06      1.53 o 
   4   1   9       21.73       23.89      1.07 o 
   5   1   9        0.00       -0.31      0.37 o 
   6   1   9        4.06        4.69      1.36 o 
   7   1   9        9.58        8.09      1.07 o 
  -6   2   9        0.79        2.06      1.41 o 
  -5   2   9        0.03       -1.16      0.89 o 
  -4   2   9       77.31       75.51      3.79 o 
  -3   2   9        9.19        9.69      1.59 o 
  -2   2   9       33.62       28.89      1.55 o 
  -1   2   9       13.52       16.46      1.71 o 
   0   2   9       94.49       94.25      1.52 o 
   1   2   9        1.63        1.69      0.59 o 
   2   2   9       10.05       10.34      0.71 o 
   3   2   9      130.92      137.05      2.86 o 
   4   2   9        1.86        1.16      0.54 o 
   5   2   9        3.60        3.98      0.80 o 
   6   2   9       17.94       17.34      1.39 o 
   7   2   9        0.90        0.08      0.59 o 
  -6   3   9        0.00        0.17      1.21 o 
  -5   3   9       14.07       13.15      2.16 o 
  -4   3   9       70.52       69.49      3.74 o 
  -3   3   9       16.97       15.86      1.98 o 
  -2   3   9        6.11        6.45      0.92 o 
  -1   3   9       37.79       36.38      1.55 o 
   0   3   9        1.64        1.91      0.87 o 
   1   3   9       48.36       51.08      1.40 o 
   2   3   9       43.99       46.60      3.11 o 
   3   3   9        0.42        0.34      0.50 o 
   4   3   9       96.30      100.33      3.72 o 
   5   3   9       20.16       18.53      1.91 o 
   6   3   9        1.04        1.61      0.99 o 
   7   3   9        1.92        1.54      1.07 o 
  -5   4   9        0.02       -0.87      1.02 o 
  -4   4   9       15.40       16.85      2.18 o 
  -3   4   9       39.11       42.61      2.92 o 
  -2   4   9       55.05       53.69      2.05 o 
  -1   4   9       17.86       16.39      1.41 o 
   0   4   9       62.77       58.72      1.54 o 
   1   4   9      163.27      146.87      2.42 o 
   2   4   9        0.17        0.17      0.67 o 
   3   4   9        1.76        1.58      0.61 o 
   4   4   9      129.76      120.45      4.29 o 
   5   4   9       10.25        7.90      1.51 o 
   6   4   9        0.42        0.69      0.87 o 
   7   4   9        0.25        1.11      0.94 o 
  -4   5   9        2.38        2.48      1.26 o 
  -3   5   9       13.32       14.91      2.11 o 
  -2   5   9       47.05       44.02      5.52 o 
  -1   5   9      111.95      108.80      2.85 o 
   0   5   9        5.67        4.93      0.68 o 
   1   5   9       56.10       52.52      1.57 o 
   2   5   9       28.51       27.45      1.88 o 
   3   5   9       26.16       28.61      2.35 o 
   4   5   9        0.55        1.16      1.02 o 
   5   5   9        8.37        3.39      1.24 o 
   6   5   9        1.21       -0.94      0.77 o 
   7   5   9        0.02        0.72      0.99 o 
  -4   6   9        2.36        3.32      1.49 o 
  -3   6   9        1.59        1.04      1.11 o 
  -2   6   9        1.89        1.74      1.04 o 
  -1   6   9        6.53        7.67      1.44 o 
   0   6   9        1.17        0.69      0.75 o 
   1   6   9       42.04       44.24      1.97 o 
   2   6   9       14.63       15.34      1.37 o 
   3   6   9       16.65       16.69      1.49 o 
   4   6   9       35.13       35.50      2.65 o 
   5   6   9       23.13       22.99      2.38 o 
   6   6   9        0.02        0.67      0.97 o 
  -2   7   9        6.22        7.04      1.64 o 
  -1   7   9        8.53        9.05      1.09 o 
   0   7   9        0.97        0.47      0.55 o 
   1   7   9      105.03      111.86      3.22 o 
   2   7   9       31.73       34.89      4.08 o 
   3   7   9       33.52       38.16      2.10 o 
   4   7   9       10.81        8.37      1.26 o 
   5   7   9        0.64        0.62      0.97 o 
   0   8   9        0.01        0.77      1.14 o 
   1   8   9        0.76        2.19      0.91 o 
   2   8   9       12.94       14.05      2.22 o 
   3   8   9        6.63        6.58      1.21 o 
  -2  -7  10        5.02        6.79      1.96 o 
  -1  -7  10        0.01       -1.56      1.04 o 
   0  -7  10        0.04        0.50      1.24 o 
   1  -7  10        0.08       -0.74      1.19 o 
   2  -7  10        1.03        0.22      0.89 o 
  -4  -6  10        0.27       -0.57      0.73 o 
  -3  -6  10        0.37       -0.37      1.14 o 
  -2  -6  10        2.30        0.42      1.16 o 
  -1  -6  10        1.36        0.09      1.03 o 
   0  -6  10        0.36       -0.69      0.99 o 
   1  -6  10        8.28        7.13      1.76 o 
   2  -6  10        9.11        9.41      1.64 o 
   3  -6  10        0.44       -0.27      0.84 o 
  -5  -5  10        3.26        4.95      1.56 o 
  -4  -5  10        0.79        1.59      1.19 o 
  -3  -5  10       28.40       23.91      2.60 o 
  -2  -5  10        0.55        0.11      0.78 o 
  -1  -5  10       40.74       39.20      2.12 o 
   0  -5  10       17.12       17.08      1.58 o 
   1  -5  10        9.01        8.35      1.81 o 
   2  -5  10       13.47       11.86      1.29 o 
   3  -5  10        4.51        4.68      1.34 o 
   4  -5  10        2.43        3.91      1.24 o 
   5  -5  10        0.27       -0.77      0.87 o 
  -5  -4  10        0.63        1.31      1.11 o 
  -4  -4  10        4.97        2.77      1.36 o 
  -3  -4  10        0.27       -0.32      1.05 o 
  -2  -4  10       17.29       14.73      1.60 o 
  -1  -4  10       19.95       20.08      1.90 o 
   0  -4  10       12.47        8.06      1.16 o 
   1  -4  10       16.59       16.40      2.08 o 
   2  -4  10       46.19       46.46      1.97 o 
   3  -4  10        5.50        9.39      1.56 o 
   4  -4  10       17.76       21.70      2.23 o 
   5  -4  10       12.81       18.78      2.35 o 
  -6  -3  10        4.90        5.57      1.64 o 
  -5  -3  10       38.92       33.37      2.90 o 
  -4  -3  10        5.41        5.84      1.91 o 
  -3  -3  10       51.38       50.39      2.16 o 
  -2  -3  10      297.43      289.63      5.11 o 
  -1  -3  10       64.47       64.91      3.39 o 
   0  -3  10        1.13        0.76      0.69 o 
   1  -3  10      102.94       97.96      2.91 o 
   2  -3  10        1.92        1.84      0.67 o 
   3  -3  10        0.93       -0.02      0.90 o 
   4  -3  10        2.88        1.88      1.04 o 
   5  -3  10       28.23       34.91      2.73 o 
   6  -3  10       10.84       13.48      2.23 o 
  -6  -2  10        1.50        3.39      1.44 o 
  -5  -2  10        1.13        3.59      1.36 o 
  -4  -2  10       31.60       31.38      1.86 o 
  -3  -2  10      120.05      119.24      3.19 o 
  -2  -2  10        6.09        6.20      0.97 o 
  -1  -2  10      131.27      126.32      3.75 o 
   0  -2  10      303.54      317.33      7.28 o 
   1  -2  10       27.11       27.64      1.14 o 
   2  -2  10        0.42        0.89      0.46 o 
   3  -2  10       36.43       33.54      1.62 o 
   4  -2  10        3.64        3.40      0.80 o 
   5  -2  10        4.98        6.42      1.51 o 
   6  -2  10        1.78        2.38      1.29 o 
  -6  -1  10        0.00       -0.05      1.14 o 
  -5  -1  10        0.35        0.42      1.07 o 
  -4  -1  10       38.35       34.91      2.73 o 
  -3  -1  10      222.72      223.37      4.37 o 
  -2  -1  10      618.60      599.44      7.53 o 
  -1  -1  10       78.43       83.09      2.49 o 
   0  -1  10        4.32        5.24      0.64 o 
   1  -1  10       16.68       17.58      1.38 o 
   2  -1  10       28.80       30.24      0.97 o 
   3  -1  10        3.92        3.77      0.50 o 
   4  -1  10        0.03       -0.37      0.48 o 
   5  -1  10       35.32       38.90      2.68 o 
   6  -1  10       10.75       15.78      2.18 o 
   7  -1  10        1.95       -0.30      1.11 o 
  -6   0  10        2.02        2.90      1.39 o 
  -5   0  10        3.85        3.02      1.39 o 
  -4   0  10       11.54       12.88      1.96 o 
  -3   0  10       51.61       49.03      2.79 o 
  -2   0  10      274.31      251.69      4.50 o 
  -1   0  10       66.95       62.73      2.89 o 
   0   0  10       14.64       14.55      0.99 o 
   1   0  10       60.12       53.93      1.48 o 
   2   0  10       27.07       25.29      0.88 o 
   3   0  10       84.19       84.71      1.60 o 
   4   0  10        3.88        4.44      0.62 o 
   5   0  10       76.21       78.24      2.39 o 
   6   0  10        0.13       -0.42      0.79 o 
   7   0  10        1.24        1.64      1.19 o 
  -6   1  10        0.01        2.13      1.31 o 
  -5   1  10        1.62        1.98      1.21 o 
  -4   1  10       26.75       32.40      2.63 o 
  -3   1  10       53.73       55.49      3.10 o 
  -2   1  10        0.31        0.19      0.57 o 
  -1   1  10       39.85       42.32      1.40 o 
   0   1  10       26.30       27.05      1.11 o 
   1   1  10       13.41       15.11      0.88 o 
   2   1  10       23.73       22.78      1.01 o 
   3   1  10       10.43        9.92      0.87 o 
   4   1  10        6.70        6.07      0.90 o 
   5   1  10        9.33        8.33      0.85 o 
   6   1  10       19.22       17.37      1.40 o 
   7   1  10        0.27        0.89      1.19 o 
  -5   2  10        0.12       -0.25      0.97 o 
  -4   2  10       78.63       82.13      4.09 o 
  -3   2  10        5.52        8.27      1.56 o 
  -2   2  10        0.84        0.35      0.84 o 
  -1   2  10       42.08       34.14      1.62 o 
   0   2  10        2.29        1.87      0.47 o 
   1   2  10        7.00        7.28      0.69 o 
   2   2  10      108.10      110.51      2.07 o 
   3   2  10        7.51        6.60      1.00 o 
   4   2  10        0.21       -0.34      0.50 o 
   5   2  10       32.77       32.54      1.65 o 
   6   2  10       12.53       11.46      1.23 o 
   7   2  10        0.90        0.70      0.74 o 
  -5   3  10        0.34       -0.47      1.04 o 
  -4   3  10        2.03        2.58      1.24 o 
  -3   3  10       48.61       48.06      3.10 o 
  -2   3  10       12.82       11.45      1.49 o 
  -1   3  10        0.81        0.15      0.58 o 
   0   3  10        7.73        8.64      1.92 o 
   1   3  10        1.00        1.00      0.43 o 
   2   3  10       90.30       84.93      3.02 o 
   3   3  10        0.49        0.21      0.50 o 
   4   3  10       13.13       11.77      1.64 o 
   5   3  10        0.01       -0.82      0.64 o 
   6   3  10        7.22        5.55      1.36 o 
   7   3  10        2.07        0.97      1.04 o 
  -5   4  10       10.13       13.63      2.40 o 
  -4   4  10        3.99        5.75      1.61 o 
  -3   4  10        8.79        3.57      1.29 o 
  -2   4  10       34.29       32.28      1.73 o 
  -1   4  10       50.83       55.59      2.07 o 
   0   4  10       11.45       13.56      1.13 o 
   1   4  10        5.35        5.90      0.70 o 
   2   4  10       36.71       39.64      2.43 o 
   3   4  10        9.79       10.12      1.04 o 
   4   4  10        0.90        0.59      0.82 o 
   5   4  10        1.18        2.18      1.02 o 
   6   4  10       17.92       19.50      2.23 o 
   7   4  10        0.00       -0.94      0.87 o 
  -4   5  10        0.03        0.30      1.11 o 
  -3   5  10       10.88        8.52      1.81 o 
  -2   5  10        2.94        3.82      1.03 o 
  -1   5  10        5.55        6.48      1.90 o 
   0   5  10       89.92       86.21      2.54 o 
   1   5  10       27.96       28.41      1.61 o 
   2   5  10        0.22        0.43      0.62 o 
   3   5  10       49.57       47.49      2.85 o 
   4   5  10       20.32       19.08      2.18 o 
   5   5  10        0.44        0.05      0.84 o 
   6   5  10       19.32       16.10      2.16 o 
  -3   6  10        3.73        5.77      1.68 o 
  -2   6  10        7.01       10.59      1.47 o 
  -1   6  10        2.60        4.71      0.98 o 
   0   6  10       37.66       40.04      1.55 o 
   1   6  10       51.41       49.05      3.57 o 
   2   6  10       16.63       14.48      1.37 o 
   3   6  10        0.29        0.32      0.67 o 
   4   6  10        1.49        2.70      1.26 o 
   5   6  10        0.98       -0.22      0.79 o 
  -2   7  10        7.42        9.74      1.88 o 
  -1   7  10        0.22        0.20      0.76 o 
   0   7  10        2.70        3.19      0.75 o 
   1   7  10        1.14        0.99      0.85 o 
   2   7  10        0.28        1.31      0.75 o 
   3   7  10       10.68       11.72      1.81 o 
   4   7  10       14.30       14.66      3.49 o 
   1   8  10        0.41       -0.42      0.71 o 
   2   8  10        2.04        1.58      0.88 o 
  -3  -6  11        0.00       -0.67      1.04 o 
  -2  -6  11        0.02        2.30      1.39 o 
  -1  -6  11        0.86        0.85      1.18 o 
   0  -6  11        0.00        1.32      0.94 o 
   1  -6  11        0.00       -1.24      0.99 o 
   2  -6  11        0.03        0.94      1.11 o 
   3  -6  11        0.09        0.32      0.78 o 
  -4  -5  11        0.72        1.98      1.14 o 
  -3  -5  11       17.40       20.39      2.58 o 
  -2  -5  11        4.00        4.70      1.12 o 
  -1  -5  11       15.49       12.57      2.70 o 
   0  -5  11        0.45       -1.14      1.39 o 
   1  -5  11        7.08        8.70      1.88 o 
   2  -5  11        4.51        7.13      1.71 o 
   3  -5  11        3.07        2.11      0.85 o 
   4  -5  11        2.43        4.88      1.41 o 
  -5  -4  11        0.01       -1.04      0.97 o 
  -4  -4  11        3.81        2.33      1.39 o 
  -3  -4  11        0.01       -0.37      0.67 o 
  -2  -4  11        7.07        6.76      1.21 o 
  -1  -4  11       92.27       93.29      3.12 o 
   0  -4  11        4.28        3.77      1.00 o 
   1  -4  11        4.94        3.04      0.95 o 
   2  -4  11        2.71        5.10      1.59 o 
   3  -4  11        0.47        1.42      1.36 o 
   4  -4  11       25.09       34.50      3.07 o 
   5  -4  11        2.13        1.81      1.07 o 
  -5  -3  11        3.63        6.34      1.81 o 
  -4  -3  11       19.65       21.39      1.65 o 
  -3  -3  11       49.00       47.67      2.20 o 
  -2  -3  11        0.82       -0.49      0.62 o 
  -1  -3  11       11.78       12.94      1.36 o 
   0  -3  11       86.36       77.62      2.73 o 
   1  -3  11       19.98       22.32      2.55 o 
   2  -3  11        3.82        3.20      1.70 o 
   3  -3  11        0.51        0.26      0.60 o 
   4  -3  11       12.92       13.08      1.35 o 
   5  -3  11        1.87        1.36      0.92 o 
   6  -3  11       26.87       34.29      3.17 o 
  -5  -2  11        0.09        1.76      1.11 o 
  -4  -2  11        0.04       -0.17      0.71 o 
  -3  -2  11      107.04       95.50      2.98 o 
  -2  -2  11       86.33       86.03      5.99 o 
  -1  -2  11        5.67        6.69      1.11 o 
   0  -2  11      210.99      209.34      4.32 o 
   1  -2  11       73.15       68.82      2.49 o 
   2  -2  11      109.70      116.29      4.51 o 
   3  -2  11       19.25       21.55      3.15 o 
   4  -2  11        3.94        3.92      1.13 o 
   5  -2  11       14.40       13.25      1.93 o 
   6  -2  11        1.19        0.79      1.09 o 
  -5  -1  11        0.08        0.45      1.09 o 
  -4  -1  11       30.40       27.55      2.63 o 
  -3  -1  11       10.76       10.50      1.28 o 
  -2  -1  11       10.27        9.05      2.42 o 
  -1  -1  11      109.93      107.92      3.00 o 
   0  -1  11       16.78       16.71      1.01 o 
   1  -1  11       15.42       15.67      1.04 o 
   2  -1  11      187.98      196.72      2.56 o 
   3  -1  11       48.12       49.98      1.55 o 
   4  -1  11       20.55       21.60      1.52 o 
   5  -1  11        0.37        0.20      0.82 o 
   6  -1  11        0.19       -0.32      0.94 o 
  -5   0  11       30.62       40.58      3.25 o 
  -4   0  11        4.64        2.53      1.26 o 
  -3   0  11        5.32        3.62      0.90 o 
  -2   0  11        6.21        6.64      1.34 o 
  -1   0  11       19.77       22.16      1.51 o 
   0   0  11      242.55      229.52      4.51 o 
   1   0  11      139.13      138.88      2.60 o 
   2   0  11       14.82       12.96      0.74 o 
   3   0  11        8.64        7.68      0.66 o 
   4   0  11        4.18        7.40      1.22 o 
   5   0  11       16.20       17.88      1.72 o 
   6   0  11        4.02        2.04      0.93 o 
   7   0  11        7.27        5.05      1.68 o 
  -5   1  11       11.80       11.52      2.08 o 
  -4   1  11        8.98        7.38      1.73 o 
  -3   1  11        6.45        3.86      1.24 o 
  -2   1  11        0.49       -0.48      1.42 o 
  -1   1  11      190.93      173.72      2.96 o 
   0   1  11      108.70      103.45      2.82 o 
   1   1  11        0.01        0.57      0.43 o 
   2   1  11        0.57       -0.04      0.40 o 
   3   1  11        0.07        0.25      0.41 o 
   4   1  11       21.57       23.17      1.18 o 
   5   1  11        4.03        4.38      1.15 o 
   6   1  11        2.07        0.23      1.03 o 
   7   1  11       14.94       13.58      2.30 o 
  -5   2  11        0.15       -0.62      0.99 o 
  -4   2  11        0.75        0.67      1.02 o 
  -3   2  11        0.11        0.02      0.82 o 
  -2   2  11       63.91       50.93      3.05 o 
  -1   2  11       31.06       30.04      1.52 o 
   0   2  11        3.65        2.07      1.02 o 
   1   2  11       29.96       30.17      1.21 o 
   2   2  11       13.09       13.35      1.43 o 
   3   2  11        1.23        0.90      0.58 o 
   4   2  11        2.73        3.03      0.78 o 
   5   2  11        0.47        1.02      0.92 o 
   6   2  11        3.60        2.91      0.85 o 
   7   2  11        0.35        0.28      0.89 o 
  -5   3  11        0.18        1.09      1.26 o 
  -4   3  11        6.57        7.63      1.81 o 
  -3   3  11        1.92        1.16      0.94 o 
  -2   3  11      163.12      151.15      3.57 o 
  -1   3  11        2.97        1.71      0.64 o 
   0   3  11       49.97       48.66      2.09 o 
   1   3  11       27.48       26.39      1.19 o 
   2   3  11        0.36        0.35      0.81 o 
   3   3  11        0.01        0.38      0.53 o 
   4   3  11       13.57       12.54      1.71 o 
   5   3  11        4.33        5.77      1.36 o 
   6   3  11        0.06       -0.02      0.89 o 
   7   3  11        1.00       -0.59      0.87 o 
  -4   4  11        0.11        0.62      1.16 o 
  -3   4  11        0.69        0.77      1.04 o 
  -2   4  11       30.39       27.55      2.65 o 
  -1   4  11      106.98       97.01      3.78 o 
   0   4  11        0.35        0.68      0.58 o 
   1   4  11       25.40       25.99      1.48 o 
   2   4  11        6.33        6.66      1.00 o 
   3   4  11        5.19        4.47      0.88 o 
   4   4  11       26.96       26.85      2.43 o 
   5   4  11        0.66        1.21      1.07 o 
   6   4  11        8.32        8.79      1.81 o 
  -3   5  11        4.16        5.50      1.59 o 
  -2   5  11        9.46       10.29      1.25 o 
  -1   5  11        0.25       -0.14      0.61 o 
   0   5  11        0.02       -0.76      0.56 o 
   1   5  11       55.19       57.25      3.25 o 
   2   5  11       27.26       30.70      2.42 o 
   3   5  11        4.06        3.67      1.29 o 
   4   5  11        7.72        6.54      1.51 o 
   5   5  11        1.32        1.46      1.09 o 
   6   5  11       12.68       10.88      2.01 o 
  -2   6  11        0.73        0.98      0.68 o 
  -1   6  11        9.04       10.24      1.27 o 
   0   6  11        0.00        1.17      0.76 o 
   1   6  11        7.22        6.54      1.61 o 
   2   6  11       24.50       25.37      1.76 o 
   3   6  11       32.75       28.25      1.87 o 
   4   6  11        7.19        8.03      1.66 o 
   5   6  11        0.67        0.02      0.84 o 
  -1   7  11        1.06        1.66      0.90 o 
   0   7  11        1.04        0.72      0.97 o 
   1   7  11        3.95        6.95      2.80 o 
   2   7  11        7.51        8.96      1.32 o 
   3   7  11       24.72       28.26      1.98 o 
   4   7  11        0.57        0.78      1.10 o 
  -1  -6  12        3.40        2.85      1.13 o 
   0  -6  12        6.42       10.50      1.60 o 
   1  -6  12        2.50        2.45      1.09 o 
  -3  -5  12        0.11        0.55      1.02 o 
  -2  -5  12        2.16        2.16      1.33 o 
  -1  -5  12        0.40       -0.19      1.04 o 
   0  -5  12        2.77        2.16      0.95 o 
   1  -5  12        0.61        0.99      0.83 o 
   2  -5  12        2.95        3.15      1.46 o 
   3  -5  12        1.99        3.96      1.54 o 
  -4  -4  12        1.71        3.02      1.51 o 
  -3  -4  12        5.01        4.67      1.11 o 
  -2  -4  12        2.82        3.35      0.98 o 
  -1  -4  12        0.42        1.06      0.92 o 
   0  -4  12        1.57        0.96      0.77 o 
   1  -4  12       53.89       51.06      2.52 o 
   2  -4  12        2.13        3.10      1.91 o 
   3  -4  12        5.94        6.76      1.86 o 
   4  -4  12        0.18        1.21      0.80 o 
  -4  -3  12        0.05        0.57      0.79 o 
  -3  -3  12        1.89        1.91      0.85 o 
  -2  -3  12        0.01        0.45      0.72 o 
  -1  -3  12        0.89        0.70      0.74 o 
   0  -3  12        1.65        1.95      0.88 o 
   1  -3  12       22.17       21.73      1.71 o 
   2  -3  12        4.27        3.70      1.02 o 
   3  -3  12        2.67        0.72      1.11 o 
   4  -3  12        1.03        0.34      0.75 o 
   5  -3  12        0.10        0.30      0.89 o 
  -5  -2  12        1.72        2.73      1.31 o 
  -4  -2  12        0.28       -0.05      1.16 o 
  -3  -2  12        1.68        2.16      0.97 o 
  -2  -2  12       27.88       32.29      2.04 o 
  -1  -2  12      103.30       97.79      6.52 o 
   0  -2  12      120.57      113.28      3.29 o 
   1  -2  12        0.38        1.32      0.80 o 
   2  -2  12       60.01       63.21      2.87 o 
   3  -2  12       56.21       60.06      1.93 o 
   4  -2  12        0.26        0.25      0.84 o 
   5  -2  12        3.32        2.90      1.29 o 
   6  -2  12        3.34        3.22      1.46 o 
  -5  -1  12        3.29        3.59      1.54 o 
  -4  -1  12        0.42        2.11      1.16 o 
  -3  -1  12       14.87       16.06      3.39 o 
  -2  -1  12       16.57       15.34      1.47 o 
  -1  -1  12      194.43      188.49      4.67 o 
   0  -1  12       54.33       56.41      2.47 o 
   1  -1  12       63.90       64.74      1.85 o 
   2  -1  12        0.56        1.17      0.55 o 
   3  -1  12        6.20        7.10      0.71 o 
   4  -1  12       74.05       94.01      2.95 o 
   5  -1  12        5.80        6.92      1.23 o 
   6  -1  12        1.02        1.96      1.24 o 
  -5   0  12        2.58        1.02      1.26 o 
  -4   0  12        9.17        6.04      1.71 o 
  -3   0  12        1.81        2.72      0.82 o 
  -2   0  12       92.77       89.30      2.86 o 
  -1   0  12      164.33      153.67      3.69 o 
   0   0  12      254.49      239.08      4.18 o 
   1   0  12        2.95        2.23      0.59 o 
   2   0  12        3.73        5.47      0.73 o 
   3   0  12        1.67        1.62      0.53 o 
   4   0  12        6.35        7.53      0.85 o 
   5   0  12       12.11       15.25      1.48 o 
   6   0  12        7.34       10.20      2.19 o 
  -5   1  12        0.17        0.77      1.14 o 
  -4   1  12        0.62        3.25      1.46 o 
  -3   1  12       55.45       54.25      3.34 o 
  -2   1  12       26.39       19.49      1.57 o 
  -1   1  12        1.68        1.30      0.59 o 
   0   1  12      112.34      112.87      3.42 o 
   1   1  12       51.83       48.21      1.61 o 
   2   1  12       14.09       14.88      1.52 o 
   3   1  12       34.71       36.79      1.92 o 
   4   1  12        0.11        0.08      0.52 o 
   5   1  12       10.26       11.71      1.04 o 
   6   1  12        0.93        0.32      0.71 o 
  -4   2  12        0.90        0.99      1.14 o 
  -3   2  12        6.91        5.87      1.56 o 
  -2   2  12       32.10       31.54      2.65 o 
  -1   2  12       22.76       21.06      1.24 o 
   0   2  12        1.85        1.49      0.91 o 
   1   2  12      101.51      100.72      2.39 o 
   2   2  12       32.90       33.08      1.33 o 
   3   2  12        6.83        8.70      1.09 o 
   4   2  12        0.50        0.03      0.58 o 
   5   2  12        0.00       -0.02      0.87 o 
   6   2  12        0.58       -0.79      0.89 o 
  -4   3  12        5.13        4.19      1.44 o 
  -3   3  12        0.01        1.09      0.97 o 
  -2   3  12       15.08       14.12      1.37 o 
  -1   3  12        2.38        2.30      0.79 o 
   0   3  12       45.55       38.70      1.51 o 
   1   3  12       11.11        9.43      0.91 o 
   2   3  12        8.48        9.94      1.56 o 
   3   3  12       14.07       19.41      1.42 o 
   4   3  12        5.60        4.46      1.29 o 
   5   3  12        0.66       -0.92      0.77 o 
   6   3  12        0.31       -0.84      0.97 o 
  -3   4  12        0.19        0.35      0.89 o 
  -2   4  12        1.16        1.54      1.66 o 
  -1   4  12        0.63        0.85      1.94 o 
   0   4  12      107.41      107.74      3.01 o 
   1   4  12        9.03        7.85      1.16 o 
   2   4  12       15.17       15.49      1.34 o 
   3   4  12        1.76        1.00      0.71 o 
   4   4  12        3.44        2.77      1.26 o 
   5   4  12        0.15       -0.30      0.79 o 
   6   4  12        0.33        0.20      1.09 o 
  -3   5  12        2.16        2.58      1.36 o 
  -2   5  12        0.39        0.71      0.69 o 
  -1   5  12        0.20        0.68      0.68 o 
   0   5  12       25.83       27.48      1.73 o 
   1   5  12       14.18       14.44      2.06 o 
   2   5  12        0.56        0.72      1.02 o 
   3   5  12       14.41       18.18      2.16 o 
   4   5  12        3.00        1.44      1.11 o 
   5   5  12        4.80        4.16      1.36 o 
  -1   6  12        0.04       -0.51      0.60 o 
   0   6  12        6.19        5.47      1.42 o 
   1   6  12        2.78        2.30      1.07 o 
   2   6  12        3.53        5.30      1.49 o 
   3   6  12        0.52        2.95      1.13 o 
   4   6  12        9.57        4.91      1.46 o 
   1   7  12        5.03        7.21      1.68 o 
   2   7  12        1.21        1.51      1.14 o 
  -2  -5  13        0.32        1.33      0.97 o 
  -1  -5  13        0.81       -0.71      0.87 o 
   0  -5  13        1.28        4.09      1.21 o 
   1  -5  13        2.73        2.88      1.16 o 
   2  -5  13        1.57        2.89      1.16 o 
  -3  -4  13        1.83        2.52      1.03 o 
  -2  -4  13        1.95        3.13      1.01 o 
  -1  -4  13       12.66       13.91      5.04 o 
   0  -4  13        0.02        0.38      0.80 o 
   1  -4  13        1.33        0.99      0.82 o 
   2  -4  13        2.59        5.38      1.60 o 
   3  -4  13        0.46        0.71      0.87 o 
   4  -4  13        0.00       -0.74      1.16 o 
  -4  -3  13        0.90        1.60      0.99 o 
  -3  -3  13        5.31        6.37      1.25 o 
  -2  -3  13        0.00       -0.19      0.72 o 
  -1  -3  13        3.03        1.01      0.84 o 
   0  -3  13        0.01       -1.02      0.68 o 
   1  -3  13       33.66       34.37      2.16 o 
   2  -3  13        0.20        1.52      0.86 o 
   3  -3  13       20.45       22.49      1.88 o 
   4  -3  13        1.31       -0.07      1.19 o 
  -4  -2  13        4.41        5.28      1.23 o 
  -3  -2  13        0.10        0.21      0.81 o 
  -2  -2  13        1.31        1.34      0.80 o 
  -1  -2  13        7.48        7.74      1.22 o 
   0  -2  13        4.52        5.21      1.03 o 
   1  -2  13        0.39       -0.19      0.68 o 
   2  -2  13       11.18       10.09      1.35 o 
   3  -2  13        0.53        1.06      0.92 o 
   4  -2  13        4.71        5.93      1.24 o 
   5  -2  13        0.00        0.43      0.86 o 
  -4  -1  13        0.02       -0.02      0.97 o 
  -3  -1  13        5.00        3.27      1.54 o 
  -2  -1  13        2.96        2.68      0.92 o 
  -1  -1  13       13.73       12.81      1.37 o 
   0  -1  13        1.51        1.50      0.79 o 
   1  -1  13       36.22       33.96      1.47 o 
   2  -1  13      173.86      190.71      3.32 o 
   3  -1  13       15.79       18.37      1.59 o 
   4  -1  13        0.85        0.26      0.71 o 
   5  -1  13       22.28       27.03      2.23 o 
  -4   0  13        0.73        0.92      1.24 o 
  -3   0  13        0.11       -0.12      0.64 o 
  -2   0  13        1.39        0.90      0.71 o 
  -1   0  13       13.19       14.90      1.93 o 
   0   0  13        8.84       10.81      1.01 o 
   1   0  13      250.22      260.09      6.02 o 
   2   0  13        0.10       -0.51      0.50 o 
   3   0  13       34.89       38.80      1.91 o 
   4   0  13       20.33       20.34      1.74 o 
   5   0  13        2.47        2.39      0.90 o 
   6   0  13        5.80       10.45      2.01 o 
  -4   1  13        2.66        0.67      1.26 o 
  -3   1  13        2.01        2.25      1.11 o 
  -2   1  13        6.20        5.74      1.10 o 
  -1   1  13       17.47       15.60      1.14 o 
   0   1  13       54.81       51.23      1.76 o 
   1   1  13       97.32      102.04      2.97 o 
   2   1  13      206.33      213.96      3.44 o 
   3   1  13       22.44       24.77      1.64 o 
   4   1  13        0.49        0.48      0.54 o 
   5   1  13        0.67        1.31      0.66 o 
   6   1  13        0.26       -0.50      1.11 o 
  -4   2  13        5.67        5.60      1.61 o 
  -3   2  13        4.13        2.08      1.14 o 
  -2   2  13        2.26        2.40      1.21 o 
  -1   2  13        5.20        3.97      0.89 o 
   0   2  13       31.30       29.79      1.44 o 
   1   2  13       45.62       46.19      2.04 o 
   2   2  13       85.05       93.61      2.84 o 
   3   2  13       23.89       28.28      2.48 o 
   4   2  13        2.28        2.45      0.83 o 
   5   2  13        0.57       -0.37      0.84 o 
   6   2  13        1.14       -0.67      0.97 o 
  -3   3  13        0.01        1.36      1.09 o 
  -2   3  13        6.86        6.49      1.51 o 
  -1   3  13        0.00        0.05      0.62 o 
   0   3  13       50.49       49.87      1.74 o 
   1   3  13       13.92       14.57      1.25 o 
   2   3  13        1.71        0.83      1.71 o 
   3   3  13       18.71       19.67      1.51 o 
   4   3  13        9.73       12.09      1.93 o 
   5   3  13        0.57        1.54      1.14 o 
   6   3  13        0.00       -0.89      1.04 o 
  -3   4  13        0.33        1.66      1.19 o 
  -2   4  13       16.85       18.47      2.58 o 
  -1   4  13        0.02       -0.09      0.58 o 
   0   4  13       43.58       45.32      2.12 o 
   1   4  13        0.73        1.78      1.07 o 
   2   4  13       10.17       12.04      1.30 o 
   3   4  13        4.85        5.45      1.51 o 
   4   4  13        2.80        3.44      1.39 o 
   5   4  13        0.70        0.25      1.09 o 
  -2   5  13        0.72        0.64      1.61 o 
  -1   5  13        1.11        1.68      0.78 o 
   0   5  13        2.59        2.13      0.79 o 
   1   5  13        9.14        7.61      1.68 o 
   2   5  13       17.98       18.63      2.28 o 
   3   5  13        0.02        0.40      0.87 o 
   4   5  13        0.44        3.52      1.41 o 
   0   6  13        0.02       -0.30      0.87 o 
   1   6  13        0.07        2.35      1.16 o 
   2   6  13        1.52        1.29      1.02 o 
   3   6  13        1.29        0.57      1.04 o 
  -2  -4  14        0.71        1.13      0.97 o 
  -1  -4  14        0.01        1.67      0.95 o 
   0  -4  14        0.49        1.48      0.95 o 
   1  -4  14        0.50        0.29      0.89 o 
   2  -4  14        0.11        1.43      0.93 o 
  -3  -3  14        0.87        1.34      0.98 o 
  -2  -3  14        0.04       -0.32      0.74 o 
  -1  -3  14        1.50        0.69      0.83 o 
   0  -3  14        0.28        0.98      0.83 o 
   1  -3  14       15.95       20.18      2.35 o 
   2  -3  14        1.56        2.35      1.05 o 
   3  -3  14       17.37       19.82      1.90 o 
   4  -3  14        0.05       -0.18      0.90 o 
  -3  -2  14        1.78        1.27      1.88 o 
  -2  -2  14        0.24        1.28      0.80 o 
  -1  -2  14        0.34        0.53      0.74 o 
   0  -2  14        1.83        0.70      0.77 o 
   1  -2  14        1.61        1.16      0.85 o 
   2  -2  14        0.56        0.51      0.81 o 
   3  -2  14       26.61       33.81      2.20 o 
   4  -2  14        0.69       -0.17      1.21 o 
  -3  -1  14        1.08        0.68      0.80 o 
  -2  -1  14        4.69        5.82      1.22 o 
  -1  -1  14        0.15       -0.57      0.62 o 
   0  -1  14        1.21        0.37      0.75 o 
   1  -1  14       35.32       34.57      1.81 o 
   2  -1  14        1.57        1.24      0.63 o 
   3  -1  14        0.58        0.90      0.83 o 
   4  -1  14       23.00       26.83      2.97 o 
   5  -1  14        3.32        3.52      1.68 o 
  -3   0  14       10.48       13.23      2.18 o 
  -2   0  14        1.79        2.77      1.28 o 
  -1   0  14        7.59        7.95      2.85 o 
   0   0  14       15.87       16.48      1.20 o 
   1   0  14       26.85       23.74      1.36 o 
   2   0  14        1.90        2.19      0.67 o 
   3   0  14        5.77        6.06      1.65 o 
   4   0  14       32.49       39.59      2.08 o 
   5   0  14       11.69       11.65      1.48 o 
  -3   1  14        2.78        0.55      1.07 o 
  -2   1  14        7.25        7.44      1.26 o 
  -1   1  14        0.14        0.15      0.65 o 
   0   1  14       12.21       12.72      1.12 o 
   1   1  14       11.83       11.96      1.09 o 
   2   1  14        7.24        6.44      0.92 o 
   3   1  14       95.11      118.09      3.34 o 
   4   1  14        4.54        7.27      1.65 o 
   5   1  14       10.97       10.69      1.13 o 
  -3   2  14        2.78        0.42      0.94 o 
  -2   2  14        0.32        0.52      0.94 o 
  -1   2  14       37.25       36.17      1.93 o 
   0   2  14        0.14       -0.07      0.53 o 
   1   2  14        5.78        4.69      0.81 o 
   2   2  14        1.38        0.65      0.90 o 
   3   2  14        0.05       -0.50      0.77 o 
   4   2  14       38.30       41.24      2.13 o 
   5   2  14       13.02       15.63      2.20 o 
  -2   3  14        0.07        0.07      0.94 o 
  -1   3  14       10.59       11.61      1.36 o 
   0   3  14        3.51        3.77      0.97 o 
   1   3  14        4.36        5.39      1.10 o 
   2   3  14        6.18        6.38      1.19 o 
   3   3  14       43.95       50.02      2.80 o 
   4   3  14       26.32       35.75      3.05 o 
   5   3  14        0.41        1.51      1.29 o 
  -2   4  14        2.49        2.20      1.29 o 
  -1   4  14        0.12       -0.35      0.49 o 
   0   4  14        5.98        5.92      1.11 o 
   1   4  14        0.12       -0.07      0.69 o 
   2   4  14       28.93       30.78      3.42 o 
   3   4  14        6.48        8.40      1.83 o 
   4   4  14        0.37        3.10      1.39 o 
   0   5  14        4.23        5.16      1.50 o 
   1   5  14        1.88        3.64      1.36 o 
   2   5  14       38.59       36.71      2.90 o 
   3   5  14        0.11        0.42      1.11 o 
  -1  -3  15        4.08        3.45      2.09 o 
   0  -3  15        0.00        0.35      1.02 o 
   1  -3  15        1.02        0.63      0.97 o 
   2  -3  15        0.00        0.13      1.36 o 
  -2  -2  15        7.09        9.27      1.43 o 
  -1  -2  15        0.34        0.32      0.82 o 
   0  -2  15        2.96        2.38      1.15 o 
   1  -2  15        0.52        0.10      0.82 o 
   2  -2  15        0.08       -0.76      0.80 o 
   3  -2  15        0.32        0.76      1.21 o 
  -2  -1  15        0.04       -0.33      1.08 o 
  -1  -1  15        0.33        0.60      0.81 o 
   0  -1  15        2.85        3.23      0.99 o 
   1  -1  15        2.26        2.67      0.74 o 
   2  -1  15        1.14        1.24      0.67 o 
   3  -1  15        1.12        1.74      0.96 o 
   4  -1  15        0.75        1.68      1.51 o 
  -2   0  15        0.22        1.64      0.90 o 
  -1   0  15       23.94       23.78      1.89 o 
   0   0  15        3.02        4.24      1.06 o 
   1   0  15        0.08       -0.77      0.51 o 
   2   0  15        0.00       -0.24      0.76 o 
   3   0  15       18.38       22.59      1.80 o 
   4   0  15       16.27       16.40      2.50 o 
  -2   1  15        4.18        2.56      1.13 o 
  -1   1  15        5.65       10.90      1.43 o 
   0   1  15        1.78        3.61      0.78 o 
   1   1  15       24.11       25.63      1.48 o 
   2   1  15        9.93       11.33      1.11 o 
   3   1  15       48.47       52.86      2.40 o 
   4   1  15        0.02        0.39      0.85 o 
  -2   2  15        0.04       -0.05      1.04 o 
  -1   2  15        4.16        4.33      0.81 o 
   0   2  15        4.92        2.72      0.74 o 
   1   2  15        8.61        8.67      1.03 o 
   2   2  15        9.11       11.46      1.39 o 
   3   2  15       27.73       28.45      1.96 o 
   4   2  15       20.40       26.02      1.94 o 
  -1   3  15        1.68        2.24      0.80 o 
   0   3  15        0.50        1.42      0.82 o 
   1   3  15       25.42       27.43      1.97 o 
   2   3  15        3.93        2.99      0.98 o 
   3   3  15        1.08        0.51      0.86 o 
   4   3  15        4.77        7.09      1.83 o 
   0   4  15        0.01        0.25      0.68 o 
   1   4  15        1.04        0.22      0.87 o 
   2   4  15        6.97        8.29      2.20 o 
   3   4  15        3.39        3.07      1.49 o 
   0  -2  16        4.81        8.28      1.43 o 
   1  -2  16        0.59        0.48      0.96 o 
  -1  -1  16        1.33        2.10      0.96 o 
   0  -1  16        1.53        1.90      0.93 o 
   1  -1  16        0.11       -0.22      0.72 o 
   2  -1  16        3.55        5.24      1.15 o 
  -1   0  16        4.53        6.05      2.03 o 
   0   0  16        1.51        2.29      0.96 o 
   1   0  16        1.95        1.70      0.74 o 
   2   0  16        1.08        0.84      0.66 o 
   3   0  16        7.25        7.90      1.32 o 
  -1   1  16        0.32        1.58      0.89 o 
   0   1  16        0.60        0.33      0.62 o 
   1   1  16        7.27       10.61      1.35 o 
   2   1  16        4.95        4.76      1.13 o 
   3   1  16        0.03        0.22      0.80 o 
   0   2  16        0.01       -0.24      0.61 o 
   1   2  16        0.06        0.94      0.69 o 
   2   2  16        0.64        0.15      0.78 o 
   3   2  16        0.42        0.82      1.15 o 
   1   3  16        0.00        0.41      0.83 o 
   2   3  16        0.44        0.83      0.85 o 
                                                 
